# Supplementary material for: Revealing Hidden Diversity of the Underestimated Neotropical Ichthyofauna: DNA Barcoding in the Recently Described Genus Megaleporinus (Characiformes: Anostomidae)
Source: Front Genet. 2017 Oct 12;8:149. doi: 10.3389/fgene.2017.00149 (PMC5643504; doi:10.3389/fgene.2017.00149)
Supplement: Supplementary file 1 [file Data_Sheet_1.FASTA]

>LS_afcon_L286
GGAATAGTTGGTACAGCCCTAAGCCTTCTAATTCGAGCAGAACTTAGTCAACCCGGGTCC
CTTTTGGGTGATGACCAGATTTATAATGTTATTGTTACTGCACATGCTTTTGTGATGATT
TTCTTTATGGTTATACCAATTATGATTGGGGGCTTCGGAAACTGGCTAATCCCCCTAATA
ATTGGCGCACCTGACATAGCATTTCCACGAATAAATAATATAAGCTTCTGACTGCTGCCC
CCGTCTTTTCTTCTCCTGCTAGCTTCTTCCGGAGTAGAGGCCGGGGCCGGGACAGGTTGA
ACTGTCTACCCTCCGCTTGCTGGAAATTTAGCGCACGCAGGCGCCTCCGTTGACCTAACT
ATTTTTTCCCTCCACCTTGCCGGTGTCTCCTCAATTCTTGGGGCTATTAACTTTATTACA
ACTATTATTAACATAAAACCCCCAGCTATTTCACAATATCAAACCCCCCTATTTGTCTGA
GCCGTCCTAATTACAGCCGTCCTCCTCCTTCTCTCCTTGCCAGTTCTGGCTGCCGGAATT
ACTATACTCCTAACAGACCGAAATCTTAATACTACTTTCTTTGACCCTGCGGGTGGAGGA
>LS_afcon_L291
GGAATAGTTGGTACAGCCCTAAGCCTTCTAATTCGAGCAGAACTTAGTCAACCCGGGTCC
CTTTTGGGTGATGACCAGATTTATAATGTTATTGTTACTGCACATGCTTTTGTGATGATT
TTCTTTATGGTTATACCAATTATGATTGGGGGCTTCGGAAACTGGCTAATCCCCCTAATA
ATTGGCGCACCTGACATAGCATTTCCACGAATAAATAATATAAGCTTCTGACTGCTGCCC
CCGTCTTTTCTTCTCCTGCTAGCTTCTTCCGGAGTAGAGGCCGGGGCCGGGACAGGTTGA
ACTGTCTACCCTCCGCTTGCTGGAAATTTAGCGCACGCAGGCGCCTCCGTTGACCTAACT
ATTTTTTCCCTCCACCTTGCCGGTGTCTCCTCAATTCTTGGGGCTATTAACTTTATTACA
ACTATTATTAACATAAAACCCCCAGCTATTTCACAATATCAAACCCCCCTATTTGTCTGA
GCCGTCCTAATTACAGCCGTCCTCCTCCTTCTCTCCTTGCCAGTTCTGGCTGCCGGAATT
ACTATACTCCTAACAGACCGAAATCTTAATACTACTTTCTTTGACCCTGCGGGTGGAGGA
>LS_afcon_L292
GGAATAGTTGGTACAGCCCTAAGCCTTCTAATTCGAGCAGAACTTAGTCAACCCGGGTCC
CTTTTGGGTGATGACCAGATTTATAATGTTATTGTTACTGCACATGCTTTTGTGATGATT
TTCTTTATGGTTATACCAATTATGATTGGGGGCTTCGGAAACTGGCTAATCCCCCTAATA
ATTGGCGCACCTGACATAGCATTTCCACGAATAAATAATATAAGCTTCTGACTGCTGCCC
CCGTCTTTTCTTCTCCTGCTAGCTTCTTCCGGAGTAGAGGCCGGGGCCGGGACAGGTTGA
ACTGTCTACCCTCCGCTTGCTGGAAATTTAGCGCACGCAGGCGCCTCCGTTGACCTAACT
ATTTTTTCCCTCCACCTTGCCGGTGTCTCCTCAATTCTTGGGGCTATTAACTTTATTACA
ACTATTATTAACATAAAACCCCCAGCTATTTCACAATATCAAACCCCCCTATTTGTCTGA
GCCGTCCTAATTACAGCCGTCCTCCTCCTTCTCTCCTTGCCAGTTCTGGCTGCCGGAATT
ACTATACTCCTAACAGACCGAAATCTTAATACTACTTTCTTTGACCCTGCGGGTGGAGGA
>LS_afcon_L820
GGAATAGTTGGTACAGCCCTAAGCCTTCTAATTCGAGCAGAACTTAGTCAACCCGGGTCC
CTTTTGGGTGATGACCAGATTTATAATGTTATTGTTACTGCACATGCTTTTGTGATGATT
TTCTTTATGGTTATACCAATTATGATTGGGGGCTTCGGAAACTGGCTAATCCCCCTAATA
ATTGGCGCACCTGACATAGCATTTCCACGAATAAATAATATAAGCTTCTGACTGCTGCCC
CCGTCTTTTCTTCTCCTGCTAGCTTCTTCCGGAGTAGAGGCCGGGGCCGGGACAGGTTGA
ACTGTCTACCCTCCGCTTGCTGGAAATTTAGCGCACGCAGGCGCCTCCGTTGACCTAACT
ATTTTTTCCCTCCACCTTGCCGGTGTCTCCTCAATTCTTGGGGCTATTAACTTTATTACA
ACTATTATTAACATAAAACCCCCAGCTATTTCACAATATCAAACCCCCCTATTTGTCTGA
GCCGTCCTAATTACAGCCGTCCTCCTCCTTCTCTCCTTGCCAGTTCTGGCTGCCGGAATT
ACTATACTCCTAACAGACCGAAATCTTAATACTACTTTCTTTGACCCTGCGGGTGGAGGA
>LS_afmuy_L907
GGAATAGTTGGTACAGCCCTGAGCCTTCTAATTCGAGCAGAGCTTAGCCAGCCCGGGTCT
CTTTTAGGTGATGACCAGATTTATAATGTTATTGTTACTGCGCATGCTTTTGTAATGATT
TTCTTTATAGTTATGCCGATTATAATTGGGGGCTTCGGAAACTGATTAGTCCCTCTAATA
ATTGGCGCACCTGACATAGCATTTCCGCGGATAAATAACATAAGCTTCTGACTTCTACCC
CCATCTTTTCTCCTCCTGCTAGCTTCTTCCGGCGTAGAAGCCGGGGCTGGGACAGGTTGA
ACTGTTTATCCCCCACTTGCTGGAAATCTGGCACACGCAGGCGCCTCCGTAGATTTAACT
ATTTTTTCCCTTCACCTTGCCGGTGTTTCCTCAATTCTCGGGGCTATTAACTTTATTACA
ACTATTATTAACATAAAACCACCAGCTATTTCACAATATCAAACCCCCCTGTTTGTTTGA
GCTGTTCTGATCACAGCCGTCCTCCTTCTTCTCTCGCTACCCGTCCTAGCTGCCGGAATT
ACCATACTCCTAACAGACCGAAACCTTAACACTACGTTTTTTGACCCTGCGGGTGGGGGA
>LS_afrei_L773
GGAATAGTTGGTACGGCCCTAAGCCTCCTAATTCGAGCAGAACTTAGTCAACCCGGGTCC
CTTTTAGGTGATGACCAGATTTATAATGTTATTGTTACTGCACATGCATTTGTAATAATT
TTCTTTATGGTTATACCAATCATAATTGGGGGCTTCGGAAACTGGTTAGTTCCTCTAATA
ATTGGCGCGCCTGACATAGCATTTCCACGAATAAATAACATAAGCTTCTGACTTCTACCC
CCCTCCTTTCTTCTCCTTCTAGCTTCTTCCGGAGTAGAAGCCGGAGCCGGCACAGGTTGA
ACTGTTTATCCCCCGCTTGCTGGAAATTTAGCGCACGCAGGCGCCTCCGTTGATCTAACT
ATTTTTTCCCTTCACCTTGCCGGTGTTTCCTCAATTCTTGGGGCTATTAACTTTATTACA
ACTATTATTAACATAAAACCGCCAGCTATTTCACAATATCAAACCCCCCTATTTGTCTGA
GCCGTCCTAATTACAGCCGTCCTCCTTCTTCTCTCCCTGCCAGTTCTGGCTGCCGGAATT
ACTATACTCCTAACAGACCGAAACCTTAACACTACTTTCTTTGACCCTGCAGGCGGAGGA
>LS_afrei_L777
GGAATAGTTGGTACGGCCCTAAGCCTCCTAATTCGAGCAGAACTTAGTCAACCCGGGTCC
CTTTTAGGTGATGACCAGATTTATAATGTTATTGTTACTGCACATGCATTTGTAATAATT
TTCTTTATGGTTATACCAATCATAATTGGGGGCTTCGGAAACTGGTTAGTTCCTCTAATA
ATTGGCGCGCCTGACATAGCATTTCCACGAATAAATAACATAAGCTTCTGACTTCTACCC
CCCTCCTTTCTTCTCCTTCTAGCTTCTTCCGGAGTAGAAGCCGGAGCCGGCACAGGTTGA
ACTGTTTATCCCCCGCTTGCTGGAAATTTAGCGCACGCAGGCGCCTCCGTTGATCTAACT
ATTTTTTCCCTTCACCTTGCCGGTGTTTCCTCAATTCTTGGGGCTATTAACTTTATTACA
ACTATTATTAACATAAAACCGCCAGCTATTTCACAATATCAAACCCCCCTATTTGTCTGA
GCCGTCCTAATTACAGCCGTCCTCCTTCTTCTCTCCCTGCCAGTTCTGGCTGCCGGAATT
ACTATACTCCTAACAGACCGAAACCTTAACACTACTTTCTTTGACCCTGCAGGCGGAGGA
>LS_afrei_L778
GGAATAGTTGGTACGGCCCTAAGCCTCCTAATTCGAGCAGAACTTAGTCAACCCGGGTCC
CTTTTAGGTGATGACCAGATTTATAATGTTATTGTTACTGCACATGCATTTGTAATAATT
TTCTTTATGGTTATACCAATCATAATTGGGGGCTTCGGAAACTGGTTAGTTCCTCTAATA
ATTGGCGCGCCTGACATAGCATTTCCACGAATAAATAACATAAGCTTCTGACTTCTACCC
CCCTCCTTTCTTCTCCTTCTAGCTTCTTCCGGAGTAGAAGCCGGAGCCGGCACAGGTTGA
ACTGTTTATCCCCCGCTTGCTGGAAATTTAGCGCACGCAGGCGCCTCCGTTGATCTAACT
ATTTTTTCCCTTCACCTTGCCGGTGTTTCCTCAATTCTTGGGGCTATTAACTTTATTACA
ACTATTATTAACATAAAACCGCCAGCTATTTCACAATATCAAACCCCCCTATTTGTCTGA
GCCGTCCTAATTACAGCCGTCCTCCTTCTTCTCTCCCTGCCAGTTCTGGCTGCCGGAATT
ACTATACTCCTAACAGACCGAAACCTTAACACTACTTTCTTTGACCCTGCAGGCGGAGGA
>LS_afrei_L779
GGAATAGTTGGTACGGCCCTAAGCCTCCTAATTCGAGCAGAACTTAGTCAACCCGGGTCC
CTTTTAGGTGATGACCAGATTTATAATGTTATTGTTACTGCACATGCATTTGTAATAATT
TTCTTTATGGTTATACCAATCATAATTGGGGGCTTCGGAAACTGGTTAGTTCCTCTAATA
ATTGGCGCGCCTGACATAGCATTTCCACGAATAAATAACATAAGCTTCTGACTTCTACCC
CCCTCCTTTCTTCTCCTTCTAGCTTCTTCCGGAGTAGAAGCCGGAGCCGGCACAGGTTGA
ACTGTTTATCCCCCGCTTGCTGGAAATTTAGCGCACGCAGGCGCCTCCGTTGATCTAACT
ATTTTTTCCCTTCACCTTGCCGGTGTTTCCTCAATTCTTGGGGCTATTAACTTTATTACA
ACTATTATTAACATAAAACCGCCAGCTATTTCACAATATCAAACCCCCCTATTTGTCTGA
GCCGTCCTAATTACAGCCGTCCTCCTTCTTCTCTCCCTGCCAGTTCTGGCTGCCGGAATT
ACTATACTCCTAACAGACCGAAACCTTAACACTACTTTCTTTGACCCTGCAGGCGGAGGA
>LS_aftri_L179
GGGATAGTTGGTACAGCCCTTAGTCTTCTAATTCGAGCAGAACTTAGCCAGCCCGGGTCT
CTTTTGGGTGATGACCAGATTTATAATGTTATTGTTACCGCACATGCTTTTGTAATGATT
TTCTTTATAGTCATACCAATTATAATTGGGGGCTTTGGAAACTGATTAATCCCTCTGATA
ATTGGCGCACCTGACATAGCATTCCCACGAATGAATAACATAAGCTTCTGACTCCTCCCC
CCGTCTTTTCTTCTCTTGTTGGCTTCTTCCGGCGTAGAAGCCGGGGCCGGGACAGGTTGA
ACTGTTTATCCCCCACTTGCTGGGAATTTGGCACACGCAGGCGCCTCCGTAGATTTAACT
ATTTTTTCTCTTCACCTTGCCGGCATTTCCTCAATTCTCGGGGCTATTAACTTTATTACA
ACGATTATTAATATAAAACCGCCAGCTATTTCACAATATCAAACCCCGCTGTTTGTCTGA
GCCGTTCTGATCACAGCCGTCCTCCTCCTTCTCTCACTACCCGTCCTGGCTGCCGGAATT
ACTATACTCCTAACAGACCGAAACCTTAACACCACATTTTTTGACCCAGCGGGCGGGGGG
>LS_aftri_L180
GGGATAGTTGGTACAGCCCTTAGTCTTCTAATTCGAGCAGAACTTAGCCAGCCCGGGTCT
CTTTTGGGTGATGACCAGATTTATAATGTTATTGTTACCGCACATGCTTTTGTAATGATT
TTCTTTATAGTCATACCAATTATAATTGGGGGCTTTGGAAACTGATTAATCCCTCTGATA
ATTGGCGCACCTGACATAGCATTCCCACGAATGAATAACATAAGCTTCTGACTCCTCCCC
CCGTCTTTTCTTCTCTTGTTGGCTTCTTCCGGCGTAGAAGCCGGGGCCGGGACAGGTTGA
ACTGTTTATCCCCCACTTGCTGGGAATTTGGCACACGCAGGCGCCTCCGTAGATTTAACT
ATTTTTTCTCTTCACCTTGCCGGCATTTCCTCAATTCTCGGGGCTATTAACTTTATTACA
ACGATTATTAATATAAAACCGCCAGCTATTTCACAATATCAAACCCCGCTGTTTGTCTGA
GCCGTTCTGATCACAGCCGTCCTCCTCCTTCTCTCACTACCCGTCCTGGCTGCCGGAATT
ACTATACTCCTAACAGACCGAAACCTTAACACCACATTTTTTGACCCAGCGGGCGGGGGG
>LS_aftri_L182
GGGATAGTTGGTACAGCCCTTAGTCTTCTAATTCGAGCAGAACTTAGCCAGCCCGGGTCT
CTTTTGGGTGATGACCAGATTTATAATGTTATTGTTACCGCACATGCTTTTGTAATGATT
TTCTTTATAGTCATACCAATTATAATTGGGGGCTTTGGAAACTGATTAATCCCTCTGATA
ATTGGCGCACCTGACATAGCATTCCCACGAATGAATAACATAAGCTTCTGACTCCTCCCC
CCGTCTTTTCTTCTCTTGTTGGCTTCTTCCGGCGTAGAAGCCGGGGCCGGGACAGGTTGA
ACTGTTTATCCCCCACTTGCTGGGAATTTGGCACACGCAGGCGCCTCCGTAGATTTAACT
ATTTTTTCTCTTCACCTTGCCGGCATTTCCTCAATTCTCGGGGCTATTAACTTTATTACA
ACGATTATTAATATAAAACCGCCAGCTATTTCACAATATCAAACCCCGCTGTTTGTCTGA
GCCGTTCTGATCACAGCCGTCCTCCTCCTTCTCTCACTACCCGTCCTGGCTGCCGGAATT
ACTATACTCCTAACAGACCGAAACCTTAACACCACATTTTTTGACCCAGCGGGCGGGGGG
>LS_brn_L930
GGAATGGTTGGTACAGCCCTAAGCCTCCTGATCCGAGCAGAACTTAGTCAACCCGGGTCC
CTTTTAGGCGATGACCAGATTTATAATGTTATTGTTACTGCACATGCATTTGTAATGATT
TTCTTTATAGTAATACCAATTATGATCGGGGGCTTCGGAAACTGGCTAATTCCCCTAATA
ATTGGCGCACCTGATATAGCATTTCCACGAATGAATAACATAAGCTTCTGACTACTACCC
CCATCTTTTCTTCTTCTACTAGCTTCTTCTGGAGTAGAGGCCGGAGCCGGCACAGGTTGA
ACTGTTTACCCCCCACTTGCTGGAAACTTAGCACATGCAGGCGCCTCCGTTGACCTAACT
ATTTTTTCCTTACACCTTGCCGGTGTCTCCTCAATTCTCGGAGCTATCAACTTTATTACA
ACTATTATTAATATAAAACCGCCAGCTATCTCACAATATCAAACCCCCTTATTTGTATGA
GCCGTCCTAATTACAGCTGTTCTCCTTCTTCTCTCCTTACCAGTTCTGGCTGCCGGAATT
ACCATGCTTCTAACAGACCGAAATCTTAACACTACTTTCTTTGACCCTGCAGGCGGGGGA
>LS_brn_L931
GGAATGGTTGGTACAGCCCTAAGCCTCCTGATCCGAGCAGAACTTAGTCAACCCGGGTCC
CTTTTAGGCGATGACCAGATTTATAATGTTATTGTTACTGCACATGCATTTGTAATGATT
TTCTTTATAGTAATACCAATTATGATCGGGGGCTTCGGAAACTGGCTAATTCCCCTAATA
ATTGGCGCACCTGATATAGCATTTCCACGAATGAATAACATAAGCTTCTGACTACTACCC
CCATCTTTTCTTCTTCTACTAGCTTCTTCTGGAGTAGAGGCCGGAGCCGGCACAGGTTGA
ACTGTTTACCCCCCACTTGCTGGAAACTTAGCACATGCAGGCGCCTCCGTTGACCTAACT
ATTTTTTCCTTACACCTTGCCGGTGTCTCCTCAATTCTCGGAGCTATCAACTTTATTACA
ACTATTATTAATATAAAACCGCCAGCTATCTCACAATATCAAACCCCCTTATTTGTATGA
GCCGTCCTAATTACAGCTGTTCTCCTTCTTCTCTCCTTACCAGTTCTGGCTGCCGGAATT
ACCATGCTTCTAACAGACCGAAATCTTAACACTACTTTCTTTGACCCTGCAGGCGGGGGA
>LS_brn_L932
GGAATGGTTGGTACAGCCCTAAGCCTCCTGATCCGAGCAGAACTTAGTCAACCCGGGTCC
CTTTTAGGCGATGACCAGATTTATAATGTTATTGTTACTGCACATGCATTTGTAATGATT
TTCTTTATAGTAATACCAATTATGATCGGGGGCTTCGGAAACTGGCTAATTCCCCTAATA
ATTGGCGCACCTGATATAGCATTTCCACGAATGAATAACATAAGCTTCTGACTACTACCC
CCATCTTTTCTTCTTCTACTAGCTTCTTCTGGAGTAGAGGCCGGAGCCGGCACAGGTTGA
ACTGTTTACCCCCCACTTGCTGGAAACTTAGCACATGCAGGCGCCTCCGTTGACCTAACT
ATTTTTTCCTTACACCTTGCCGGTGTCTCCTCAATTCTCGGAGCTATCAACTTTATTACA
ACTATTATTAATATAAAACCGCCAGCTATCTCACAATATCAAACCCCCTTATTTGTATGA
GCCGTCCTAATTACAGCTGTTCTCCTTCTTCTCTCCTTACCAGTTCTGGCTGCCGGAATT
ACCATGCTTCTAACAGACCGAAATCTTAACACTACTTTCTTTGACCCTGCAGGCGGGGGA
>LS_con_L210
GGAATAGTTGGTACAGCCCTAAGCCTTCTAATTCGAGCAGAACTTAGTCAGCCCGGGTCC
CTTTTGGGCGATGACCAGATTTATAATGTTATTGTTACCGCACATGCTTTTGTAATGATT
TTCTTTATGGTCATACCAATTATAATTGGGGGCTTCGGAAACTGGCTAATTCCCCTAATA
ATTGGCGCACCTGACATAGCATTTCCACGAATAAATAACATAAGCTTCTGACTGCTGCCC
CCATCTTTTCTTCTCCTGCTAGCCTCTTCCGGAGTAGAAGCCGGGGCCGGGACAGGTTGA
ACTGTTTACCCCCCGCTTGCTGGAAACTTAGCGCACGCAGGCGCCTCTGTTGACCTAACT
ATTTTTTCCCTCCACCTTGCTGGTGTCTCCTCAATTCTCGGGGCTATCAACTTTATTACA
ACTATTATTAACATAAAACCCCCGGCTATTTCACAATATCAAACCCCCCTATTTGTCTGA
GCCGTCCTAATTACAGCCGTTCTCCTTCTTCTCTCCCTGCCAGTTCTGGCTGCCGGAATT
ACTATACTCCTAACAGACCGAAATCTTAATACTACTTTCTTTGACCCTGCGGGCGGAGGA
>LS_con_L211
GGAATAGTTGGTACAGCCCTAAGCCTTCTAATTCGAGCAGAACTTAGTCAGCCCGGGTCC
CTTTTGGGCGATGACCAGATTTATAATGTTATTGTTACCGCACATGCTTTTGTAATGATT
TTCTTTATGGTCATACCAATTATAATTGGGGGCTTCGGAAACTGGCTAATTCCCCTAATA
ATTGGCGCACCTGACATAGCATTTCCACGAATAAATAACATAAGCTTCTGACTGCTGCCC
CCATCTTTTCTTCTCCTGCTAGCCTCTTCCGGAGTAGAAGCCGGGGCCGGGACAGGTTGA
ACTGTTTACCCCCCGCTTGCTGGAAACTTAGCGCACGCAGGCGCCTCTGTTGACCTAACT
ATTTTTTCCCTCCACCTTGCTGGTGTCTCCTCAATTCTCGGGGCTATCAACTTTATTACA
ACTATTATTAACATAAAACCCCCGGCTATTTCACAATATCAAACCCCCCTATTTGTCTGA
GCCGTCCTAATTACAGCCGTTCTCCTTCTTCTCTCCCTGCCAGTTCTGGCTGCCGGAATT
ACTATACTCCTAACAGACCGAAATCTTAATACTACTTTCTTTGACCCTGCGGGCGGAGGA
>LS_elo_L1041
GGAATAGTTGGTACGGCCCTAAGCCTTCTAATTCGAGCAGAACTTAGTCAACCCGGGTCC
CTTTTAGGTGATGACCAGATTTATAATGTTATCGTTACTGCACATGCATTTGTAATGATT
TTCTTTATAGTAATACCAATTATAATTGGGGGATTCGGAAACTGACTAATTCCCCTAATA
ATTGGTGCACCTGACATAGCATTTCCACGAATAAATAACATAAGCTTCTGACTACTGCCC
CCATCTTTTCTTCTCCTACTAGCTTCCTCCGGAGTAGAAGCCGGAGCCGGCACAGGTTGA
ACTGTTTACCCCCCGCTTGCTGGAAATTTAGCACACGCAGGCGCCTCCGTTGACCTAACT
ATTTTCTCTCTCCACCTCGCCGGTGTCTCCTCAATTCTCGGGGCTATCAATTTTATTACA
ACCATTATTAATATAAAACCGCCGGCTATTTCACAATATCAAACCCCCTTGTTTGTCTGA
GCCGTCCTAATTACAGCCGTCCTCCTCCTTCTCTCCCTACCAGTTCTAGCTGCCGGAATT
ACTATACTCTTAACAGACCGAAATCTCAACACTACTTTCTTTGACCCTGCAGGCGGAGGA
>LS_elo_L1046
GGAATAGTTGGTACGGCCCTAAGCCTTCTAATTCGAGCAGAACTTAGTCAACCCGGGTCC
CTTTTAGGTGATGACCAGATTTATAATGTTATCGTTACTGCACATGCATTTGTAATGATT
TTCTTTATAGTAATACCAATTATAATTGGGGGATTCGGAAACTGACTAATTCCCCTAATA
ATTGGTGCACCTGACATAGCATTTCCACGAATAAATAACATAAGCTTCTGACTACTGCCC
CCATCTTTTCTTCTCCTACTAGCTTCCTCCGGAGTAGAAGCCGGAGCCGGCACAGGTTGA
ACTGTTTACCCCCCGCTTGCTGGAAATTTAGCACACGCAGGCGCCTCCGTTGACCTAACT
ATTTTCTCTCTCCACCTCGCCGGTGTCTCCTCAATTCTCGGGGCTATCAATTTTATTACA
ACCATTATTAATATAAAACCGCCGGCTATTTCACAATATCAAACCCCCTTGTTTGTCTGA
GCCGTCCTAATTACAGCCGTCCTCCTCCTTCTCTCCCTACCAGTTCTAGCTGCCGGAATT
ACTATACTCTTAACAGACCGAAATCTCAACACTACTTTCTTTGACCCTGCAGGCGGAGGA
>LS_elo_L1047
GGAATAGTTGGTACGGCCCTAAGCCTTCTAATTCGAGCAGAACTTAGTCAACCCGGGTCC
CTTTTAGGTGATGACCAGATTTATAATGTTATCGTTACTGCACATGCATTTGTAATGATT
TTCTTTATAGTAATACCAATTATAATTGGGGGATTCGGAAACTGACTAATTCCCCTAATA
ATTGGTGCACCTGACATAGCATTTCCACGAATAAATAACATAAGCTTCTGACTACTGCCC
CCATCTTTTCTTCTCCTACTAGCTTCCTCCGGAGTAGAAGCCGGAGCCGGCACAGGTTGA
ACTGTTTACCCCCCGCTTGCTGGAAATTTAGCACACGCAGGCGCCTCCGTTGACCTAACT
ATTTTCTCTCTCCACCTCGCCGGTGTCTCCTCAATTCTCGGGGCTATCAATTTTATTACA
ACCATTATTAATATAAAACCGCCGGCTATTTCACAATATCAAACCCCCTTGTTTGTCTGA
GCCGTCCTAATTACAGCCGTCCTCCTCCTTCTCTCCCTACCAGTTCTAGCTGCCGGAATT
ACTATACTCTTAACAGACCGAAATCTCAACACTACTTTCTTTGACCCTGCAGGCGGAGGA
>LS_elo_L287
GGAATAGTTGGTACGGCCCTAAGCCTTCTAATTCGAGCAGAACTTAGTCAACCCGGGTCC
CTTTTAGGTGATGACCAGATTTATAATGTTATCGTTACTGCACATGCATTTGTAATGATT
TTCTTTATAGTAATACCAATTATAATTGGAGGATTCGGAAACTGACTAATTCCCCTAATA
ATTGGTGCACCTGACATAGCATTTCCACGAATAAATAACATAAGCTTCTGACTACTGCCC
CCATCTTTTCTTCTCCTACTAGCTTCCTCCGGAGTAGAAGCCGGAGCCGGCACAGGTTGA
ACTGTTTACCCCCCGCTTGCTGGAAATTTAGCACACGCAGGCGCCTCCGTTGACCTAACT
ATTTTCTCTCTCCACCTCGCCGGTGTCTCCTCAATTCTCGGGGCTATCAATTTTATTACA
ACCATTATTAATATAAAACCGCCGGCTATTTCACAATATCAAACCCCCTTGTTTGTCTGA
GCCGTCCTAATTACAGCCGTCCTCCTCCTTCTCTCCCTACCAGTTCTAGCTGCCGGAATT
ACTATACTCTTAACAGACCGAAATCTCAACACTACTTTCTTTGACCCTGCAGGCGGAGGA
>LS_elo_L300
GGAATAGTTGGTACGGCCCTAAGCCTTCTAATTCGAGCAGAACTTAGTCAACCCGGGTCC
CTTTTAGGTGATGACCAGATTTATAATGTTATCGTTACTGCACATGCATTTGTAATGATT
TTCTTTATAGTAATACCAATTATAATTGGGGGATTCGGAAACTGACTAATTCCCCTAATA
ATTGGTGCACCTGACATAGCATTTCCACGAATAAATAACATAAGCTTCTGACTACTGCCC
CCATCTTTTCTTCTCCTACTAGCTTCCTCCGGAGTAGAAGCCGGAGCCGGCACAGGTTGA
ACTGTTTACCCCCCGCTTGCTGGAAATTTAGCACACGCAGGCGCCTCCGTTGACCTAACT
ATTTTCTCTCTCCACCTCGCCGGTGTCTCCTCAATTCTCGGGGCTATCAATTTTATTACA
ACCATTATTAATATAAAACCGCCGGCTATTTCACAATATCAAACCCCCTTGTTTGTCTGA
GCCGTCCTAATTACAGCCGTCCTCCTCCTTCTCTCCCTACCAGTTCTAGCTGCCGGAATT
ACTATACTCTTAACAGACCGAAATCTCAACACTACTTTCTTTGACCCTGCAGGCGGAGGA
>LS_elo_L305
GGAATAGTTGGTACGGCCCTAAGCCTTCTAATTCGAGCAGAACTTAGTCAACCCGGGTCC
CTTTTAGGTGATGACCAGATTTATAATGTTATCGTTACTGCACATGCATTTGTAATGATT
TTCTTTATAGTAATACCAATTATAATTGGGGGATTCGGAAACTGACTAATTCCCCTAATA
ATTGGTGCACCTGACATAGCATTTCCACGAATAAATAACATAAGCTTCTGACTACTGCCC
CCATCTTTTCTTCTCCTACTAGCTTCCTCCGGAGTAGAAGCCGGAGCCGGCACAGGTTGA
ACTGTTTACCCCCCGCTTGCTGGAAATTTAGCACACGCAGGCGCCTCCGTTGACCTAACT
ATTTTCTCTCTCCACCTCGCCGGTGTCTCCTCAATTCTCGGGGCTATCAATTTTATTACA
ACCATTATTAATATAAAACCGCCGGCTATTTCACAATATCAAACCCCCTTGTTTGTCTGA
GCCGTCCTAATTACAGCCGTCCTCCTCCTTCTCTCCCTACCAGTTCTAGCTGCCGGAATT
ACTATACTCTTAACAGACCGAAATCTCAACACTACTTTCTTTGACCCTGCAGGCGGAGGA
>LS_elo_L307
GGAATAGTTGGTACGGCCCTAAGCCTTCTAATTCGAGCAGAACTTAGTCAACCCGGGTCC
CTTTTAGGTGATGACCAGATTTATAATGTTATCGTTACTGCACATGCATTTGTAATGATT
TTCTTTATAGTAATACCAATTATAATTGGGGGATTCGGAAACTGACTAATTCCCCTAATA
ATTGGTGCACCTGACATAGCATTTCCACGAATAAATAACATAAGCTTCTGACTACTGCCC
CCATCTTTTCTTCTCCTACTAGCTTCCTCCGGAGTAGAAGCCGGAGCCGGCACAGGTTGA
ACTGTTTACCCCCCGCTTGCTGGAAATTTAGCACACGCAGGCGCCTCCGTTGACCTAACT
ATTTTCTCTCTCCACCTCGCCGGTGTCTCCTCAATTCTCGGGGCTATCAATTTTATTACA
ACCATTATTAATATAAAACCGCCGGCTATTTCACAATATCAAACCCCCTTGTTTGTCTGA
GCCGTCCTAATTACAGCCGTCCTCCTCCTTCTCTCCCTACCAGTTCTAGCTGCCGGAATT
ACTATACTCTTAACAGACCGAAATCTCAACACTACTTTCTTTGACCCTGCAGGCGGAGGA
>LS_elo_L308
GGAATAGTTGGTACGGCCCTAAGCCTTCTAATTCGAGCAGAACTTAGTCAACCCGGGTCC
CTTTTAGGTGATGACCAGATTTATAATGTTATCGTTACTGCACATGCATTTGTAATGATT
TTCTTTATAGTAATACCAATTATAATTGGGGGATTCGGAAACTGACTAATTCCCCTAATA
ATTGGTGCACCTGACATAGCATTTCCACGAATAAATAACATAAGCTTCTGACTACTGCCC
CCATCTTTTCTTCTCCTACTAGCTTCCTCCGGAGTAGAAGCCGGAGCCGGCACAGGTTGA
ACTGTTTACCCCCCGCTTGCTGGAAATTTAGCACACGCAGGCGCCTCCGTTGACCTAACT
ATTTTCTCTCTCCACCTCGCCGGTGTCTCCTCAATTCTCGGGGCTATCAATTTTATTACA
ACCATTATTAATATAAAACCGCCGGCTATTTCACAATATCAAACCCCCTTGTTTGTCTGA
GCCGTCCTAATTACAGCCGTCCTCCTCCTTCTCTCCCTACCAGTTCTAGCTGCCGGAATT
ACTATACTCTTAACAGACCGAAATCTCAACACTACTTTCTTTGACCCTGCAGGCGGAGGA
>LS_elo_L309
GGAATAGTTGGTACGGCCCTAAGCCTTCTAATTCGAGCAGAACTTAGTCAACCCGGGTCC
CTTTTAGGTGATGACCAGATTTATAATGTTATCGTTACTGCACATGCATTTGTAATGATT
TTCTTTATAGTAATACCAATTATAATTGGGGGATTCGGAAACTGACTAATTCCCCTAATA
ATTGGTGCACCTGACATAGCATTTCCACGAATAAATAACATAAGCTTCTGACTACTGCCC
CCATCTTTTCTTCTCCTACTAGCTTCCTCCGGAGTAGAAGCCGGAGCCGGCACAGGTTGA
ACTGTTTACCCCCCGCTTGCTGGAAATTTAGCACACGCAGGCGCCTCCGTTGACCTAACT
ATTTTCTCTCTCCACCTCGCCGGTGTCTCCTCAATTCTCGGGGCTATCAATTTTATTACA
ACCATTATTAATATAAAACCGCCGGCTATTTCACAATATCAAACCCCCTTGTTTGTCTGA
GCCGTCCTAATTACAGCCGTCCTCCTCCTTCTCTCCCTACCAGTTCTAGCTGCCGGAATT
ACTATACTCTTAACAGACCGAAATCTCAACACTACTTTCTTTGACCCTGCAGGCGGAGGA
>LS_gar_L293
GGAATAGTTGGCACAGCCTTAAGCCTTCTAATTCGAGCGGAACTTAGTCAACCCGGGTCC
CTTTTGGGCGACGACCAGATTTATAATGTTATTGTTACTGCACATGCATTTGTAATGATT
TTCTTTATAGTAATACCAATTATGATTGGGGGCTTCGGAAATTGACTAATTCCCCTAATA
ATTGGCGCACCTGACATAGCATTTCCACGAATAAACAACATAAGCTTCTGACTGCTACCC
CCATCTTTTCTTCTCCTACTAGCTTCATCTGGAGTAGAAGCCGGAGCCGGCACAGGTTGA
ACTGTCTATCCCCCACTTGCTGGAAATTTAGCGCACGCAGGTGCCTCCGTTGACCTAACT
ATTTTTTCCCTCCACCTTGCCGGTGTTTCCTCAATTCTTGGAGCTATCAACTTTATTACA
ACTATTATTAATATGAAGCCACCAGCTGTTTCACAATATCAAACCCCCTTATTTGTCTGA
GCCGTCTTAATTACAGCCGTTCTCCTTCTTCTGTCTCTACCAGTTCTAGCTGCCGGAATT
ACTATGCTCCTGACAGACCGAAATCTTAACACTACTTTCTTCGACCCTGCGGGCGGAGGA
>LS_gar_L294
GGAATAGTTGGCACAGCCTTAAGCCTTCTAATTCGAGCGGAACTTAGTCAACCCGGGTCC
CTTTTGGGCGACGACCAGATTTATAATGTTATTGTTACTGCACATGCATTTGTAATGATT
TTCTTTATAGTAATACCAATTATGATTGGGGGCTTCGGAAATTGACTAATTCCCCTAATA
ATTGGCGCACCTGACATAGCATTTCCACGAATAAACAACATAAGCTTCTGACTGCTACCC
CCATCTTTTCTTCTCCTACTAGCTTCATCTGGAGTAGAAGCCGGAGCCGGCACAGGTTGA
ACTGTCTATCCCCCACTTGCTGGAAATTTAGCGCACGCAGGTGCCTCCGTTGACCTAACT
ATTTTTTCCCTCCACCTTGCCGGTGTTTCCTCAATTCTTGGAGCTATCAACTTTATTACA
ACTATTATTAATATGAAGCCACCAGCTGTTTCACAATATCAAACCCCCTTATTTGTCTGA
GCCGTCTTAATTACAGCCGTTCTCCTTCTTCTGTCTCTACCAGTTCTAGCTGCCGGAATT
ACTATGCTCCTGACAGACCGAAATCTTAACACTACTTTCTTCGACCCTGCGGGCGGAGGA
>LS_gar_L295
GGAATAGTTGGCACAGCCTTAAGCCTTCTAATTCGAGCGGAACTTAGTCAACCCGGGTCC
CTTTTGGGCGACGACCAGATTTATAATGTTATTGTTACTGCACATGCATTTGTAATGATT
TTCTTTATAGTAATACCAATTATGATTGGGGGCTTCGGAAATTGACTAATTCCCCTAATA
ATTGGCGCACCTGACATAGCATTTCCACGAATAAACAACATAAGCTTCTGACTGCTACCC
CCATCTTTTCTTCTCCTACTAGCTTCATCTGGAGTAGAAGCCGGAGCCGGCACAGGTTGA
ACTGTCTATCCCCCACTTGCTGGAAATTTAGCGCACGCAGGTGCCTCCGTTGACCTAACT
ATTTTTTCCCTCCACCTTGCCGGTGTTTCCTCAATTCTTGGAGCTATCAACTTTATTACA
ACTATTATTAATATGAAGCCACCAGCTGTTTCACAATATCAAACCCCCTTATTTGTCTGA
GCCGTCTTAATTACAGCCGTTCTCCTTCTTCTGTCTCTACCAGTTCTAGCTGCCGGAATT
ACTATGCTCCTGACAGACCGAAATCTTAACACTACTTTCTTCGACCCTGCGGGCGGAGGA
>LS_gar_L296
GGAATAGTTGGCACAGCCTTAAGCCTTCTAATTCGAGCGGAACTTAGTCAACCCGGGTCC
CTTTTGGGCGACGACCAGATTTATAATGTTATTGTTACTGCACATGCATTTGTAATGATT
TTCTTTATAGTAATACCAATTATGATTGGGGGCTTCGGAAATTGACTAATTCCCCTAATA
ATTGGCGCACCTGACATAGCATTTCCACGAATAAACAACATAAGCTTCTGACTGCTACCC
CCATCTTTTCTTCTCCTACTAGCTTCATCTGGAGTAGAAGCCGGAGCCGGCACAGGTTGA
ACTGTCTATCCCCCACTTGCTGGAAATTTAGCGCACGCAGGTGCCTCCGTTGACCTAACT
ATTTTTTCCCTCCACCTTGCCGGTGTTTCCTCAATTCTTGGAGCTATCAACTTTATTACA
ACTATTATTAATATGAAGCCACCAGCTGTTTCACAATATCAAACCCCCTTATTTGTCTGA
GCCGTCTTAATTACAGCCGTTCTCCTTCTTCTGTCTCTACCAGTTCTAGCTGCCGGAATT
ACTATGCTCCTGACAGACCGAAATCTTAACACTACTTTCTTCGACCCTGCGGGCGGAGGA
>LS_gar_L298
GGAATAGTTGGCACAGCCTTAAGCCTTCTAATTCGAGCGGAACTTAGTCAACCCGGGTCC
CTTTTGGGCGACGACCAGATTTATAATGTTATTGTTACTGCACATGCATTTGTAATGATT
TTCTTTATAGTAATACCAATTATGATTGGGGGCTTCGGAAATTGACTAATTCCCCTAATA
ATTGGCGCACCTGACATAGCATTTCCACGAATAAACAACATAAGCTTCTGACTGCTACCC
CCATCTTTTCTTCTCCTACTAGCTTCATCTGGAGTAGAAGCCGGAGCCGGCACAGGTTGA
ACTGTCTATCCCCCACTTGCTGGAAATTTAGCGCACGCAGGTGCCTCCGTTGACCTAACT
ATTTTTTCCCTCCACCTTGCCGGTGTTTCCTCAATTCTTGGAGCTATCAACTTTATTACA
ACTATTATTAATATGAAGCCACCAGCTGTTTCACAATATCAAACCCCCTTATTTGTCTGA
GCCGTCTTAATTACAGCCGTTCTCCTTCTTCTGTCTCTACCAGTTCTAGCTGCCGGAATT
ACTATGCTCCTGACAGACCGAAATCTTAACACTACTTTCTTCGACCCTGCGGGCGGAGGA
>LS_macR_B061
GGAATAGTTGGTACAGCCCTTAGCCTTCTAATTCGAGCAGAACTTAGCCAACCCGGGTCT
CTTTTGGGTGATGACCAGATTTATAATGTTATTGTTACTGCACATGCTTTTGTAATGATT
TTCTTTATAGTCATACCAATCATAATCGGGGGCTTCGGAAACTGGCTTATCCCTCTAATA
ATTGGCGCACCCGACATAGCATTCCCACGAATAAATAACATAAGCTTCTGACTCCTCCCC
CCGTCTTTTCTCCTCTTGCTAGCTTCTTCCGGCGTAGAAGCCGGAGCCGGGACAGGTTGA
ACTGTTTATCCCCCACTTGCTGGGAATCTAGCACATGCGGGCGCCTCCGTGGATTTAACT
ATTTTTTCCCTTCACCTTGCCGGTGTCTCCTCGATTCTTGGAGCTATTAACTTTATTACA
ACTATTATTAACATAAAACCACCAGCTATTTCACAATACCAAACCCCCCTGTTTGTCTGA
GCCGTTTTAATTACAGCCGTCCTCCTCCTTCTCTCTCTCCCGGTTCTAGCTGCCGGAATT
ACTATACTTCTAACAGACCGAAACCTAAACACCACATTCTTTGACCCCGCTGGAGGAGGA
>LS_macR_B086
GGAATAGTTGGTACAGCCCTTACCCTTCTAATTCGAGCAGAACTTAGCCAACCCGGGTCT
CTTTTGGGTGATGACCAGATTTATAATGTTATTGTTACTGCACATGCTTTTGTAATGATT
TTCTTTATAGTCATACCAATCATAATCGGGGGCTTCGGAAACTGGCTAATCCCTCTAATA
ATTGGCGCACCCGACATAGCATTCCCACGAATAAATAACATAAGCTTCTGACTCCTCCCC
CCGTCTTTTCTCCTCTTGCTAGCTTCTTCCGGCGTAGAAGCCGGAGCCGGGACAGGTTGA
ACTGTTTATCCCCCACTTGCTGGGAATCTAGCACATGCGGGCGCCTCCGTGGATTTAACT
ATTTTTTCCCTTCACCTTGCCGGTGTCTCCTCGATTCTTGGAGCTATTAACTTTATTACA
ACTATTATTAACATAAAACCACCAGCTATTTCACAATACCAAACCCCCCTGTTTGTCTGA
GCCGTTTTAATTACAGCCGTCCTCCTCCTTCTCTCTCTCCCGGTTCTAGCTGCCGGAATT
ACTATACTTCTAACAGACCGAAACCTAAACACCACATTCTTTGACCCCGCTGGAGGAGGA
>LS_macR_B087
GGAATAGTTGGTACAGCCCTTACCCTTCTAATTCGAGCAGAACTTAGCCAACCCGGGTCT
CTTTTGGGTGATGACCAGATTTATAATGTTATTGTTACTGCACATGCTTTTGTAATGATT
TTCTTTATAGTCATACCAATCATAATCGGGGGCTTCGGAAACTGGCTAATCCCTCTAATA
ATTGGCGCACCCGACATAGCATTCCCACGAATAAATAACATAAGCTTCTGACTCCTCCCC
CCGTCTTTTCTCCTCTTGCTAGCTTCTTCCGGCGTAGAAGCCGGAGCCGGGACAGGTTGA
ACTGTTTATCCCCCACTTGCTGGGAATCTAGCACATGCGGGCGCCTCCGTGGATTTAACT
ATTTTTTCCCTTCACCTTGCCGGTGTCTCCTCGATTCTTGGAGCTATTAACTTTATTACA
ACTATTATTAACATAAAACCACCAGCTATTTCACAATACCAAACCCCCCTGTTTGTCTGA
GCCGTTTTAATTACAGCCGTCCTCCTCCTTCTCTCTCTCCCGGTTCTAGCTGCCGGAATT
ACTATACTTCTAACAGACCGAAACCTAAACACCACATTCTTTGACCCCGCTGGAGGAGGA
>LS_macR_B088
GGAATAGTTGGTACAGCCCTTACCCTTCTAATTCGAGCAGAACTTAGCCAACCCGGGTCT
CTTTTGGGTGATGACCAGATTTATAATGTTATTGTTACTGCACATGCTTTTGTAATGATT
TTCTTTATAGTCATACCAATCATAATCGGGGGCTTCGGAAACTGGCTAATCCCTCTAATA
ATTGGCGCACCCGACATAGCATTCCCACGAATAAATAACATAAGCTTCTGACTCCTCCCC
CCGTCTTTTCTCCTCTTGCTAGCTTCTTCCGGCGTAGAAGCCGGAGCCGGGACAGGTTGA
ACTGTTTATCCCCCACTTGCTGGGAATCTAGCACATGCGGGCGCCTCCGTGGATTTAACT
ATTTTTTCCCTTCACCTTGCCGGTGTCTCCTCGATTCTTGGAGCTATTAACTTTATTACA
ACTATTATTAACATAAAACCACCAGCTATTTCACAATACCAAACCCCCCTGTTTGTCTGA
GCCGTTTTAATTACAGCCGTCCTCCTCCTTCTCTCTCTCCCGGTTCTAGCTGCCGGAATT
ACTATACTTCTAACAGACCGAAACCTAAACACCACATTCTTTGACCCCGCTGGAGGAGGA
>LS_macR_B089
GGAATAGTTGGTACAGCCCTTACCCTTCTAATTCGAGCAGAACTTAGCCAACCCGGGTCT
CTTTTGGGTGATGACCAGATTTATAATGTTATTGTTACTGCACATGCTTTTGTAATGATT
TTCTTTATAGTCATACCAATCATAATCGGGGGCTTCGGAAACTGGCTAATCCCTCTAATA
ATTGGCGCACCCGACATAGCATTCCCACGAATAAATAACATAAGCTTCTGACTCCTCCCC
CCGTCTTTTCTCCTCTTGCTAGCTTCTTCCGGCGTAGAAGCCGGAGCCGGGACAGGTTGA
ACTGTTTATCCCCCACTTGCTGGGAATCTAGCACATGCGGGCGCCTCCGTGGATTTAACT
ATTTTTTCCCTTCACCTTGCCGGTGTCTCCTCGATTCTTGGAGCTATTAACTTTATTACA
ACTATTATTAACATAAAACCACCAGCTATTTCACAATACCAAACCCCCCTGTTTGTCTGA
GCCGTTTTAATTACAGCCGTCCTCCTCCTTCTCTCTCTCCCGGTTCTAGCTGCCGGAATT
ACTATACTTCTAACAGACCGAAACCTAAACACCACATTCTTTGACCCCGCTGGAGGAGGA
>LS_mac_B082
GGAATAGTTGGTACAGCCCTTAGCCTTCTAATTCGAGCAGAACTTAGCCAACCCGGGTCT
CTTTTGGGTGATGACCAGATTTATAATGTTATTGTTACTGCACATGCTTTTGTAATGATT
TTCTTTATAGTCATACCAATCATAATCGGGGGCTTCGGAAACTGGCTAATCCCTCTAATA
ATTGGCGCACCCGACATAGCATTCCCACGAATAAATAACATAAGCTTCTGACTCCTCCCC
CCGTCTTTTCTCCTCTTGCTAGCTTCTTCCGGCGTAGAAGCCGGAGCCGGGACAGGTTGA
ACTGTTTATCCCCCACTTGCTGGGAATCTGGCACATGCGGGCGCCTCCGTGGATTTAACT
ATTTTTTCCCTTCACCTTGCCGGTGTCTCCTCGATTCTTGGAGCTATTAACTTTATTACA
ACTATTATTAACATAAAACCACCAGCTATTTCACAATACCAAACCCCCCTGTTTGTCTGA
GCCGTTCTGATCACAGCCGTCCTCCTCCTTCTCTCTCTTCCGGTCCTAGCTGCCGGAATT
ACTATACTTCTAACAGACCGAAACCTTAACACCACATTTTTTGACCCCGCGGGCGGAGGA
>LS_mac_L083
GGAATAGTTGGTACAGCCCTTAGCCTTCTAATTCGAGCAGAACTTAGCCAACCCGGGTCT
CTTTTGGGTGATGACCAGATTTATAATGTTATTGTTACTGCACATGCTTTTGTAATGATT
TTCTTTATAGTCATACCAATCATAATCGGGGGCTTCGGAAACTGGCTAATCCCTCTAATA
ATTGGCGCACCCGACATAGCATTCCCACGAATAAATAACATAAGCTTCTGACTCCTCCCC
CCGTCTTTTCTCCTCTTGCTAGCTTCTTCCGGCGTAGAAGCCGGAGCCGGGACAGGTTGA
ACTGTTTATCCCCCACTTGCTGGGAATCTGGCACATGCGGGCGCCTCCGTGGATTTAACT
ATTTTTTCCCTTCACCTTGCCGGTGTCTCCTCGATTCTTGGAGCTATTAACTTTATTACA
ACTATTATTAACATAAAACCACCAGCTATTTCACAATACCAAACCCCCCTGTTTGTCTGA
GCCGTTCTGATCACAGCCGTCCTCCTCCTTCTCTCTCTTCCGGTCCTAGCTGCCGGAATT
ACTATACTTCTAACAGACCGAAACCTTAACACCACATTTTTTGACCCCGCGGGCGGAGGA
>LS_mac_L085
GGAATAGTTGGTACAGCCCTTAGCCTTCTAATTCGAGCAGAACTTAGCCAACCCGGGTCT
CTTTTGGGTGATGACCAGATTTATAATGTTATTGTTACTGCACATGCTTTTGTAATGATT
TTCTTTATAGTCATACCAATCATAATCGGGGGCTTCGGAAACTGGCTAATCCCTCTAATA
ATTGGCGCACCCGACATAGCATTCCCACGAATAAATAACATAAGCTTCTGACTCCTCCCC
CCGTCTTTTCTCCTCTTGCTAGCTTCTTCCGGCGTAGAAGCCGGAGCCGGGACAGGTTGA
ACTGTTTATCCCCCACTTGCTGGGAATCTGGCACATGCGGGCGCCTCCGTGGATTTAACT
ATTTTTTCCCTTCACCTTGCCGGTGTCTCCTCGATTCTTGGAGCTATTAACTTTATTACA
ACTATTATTAACATAAAACCACCAGCTATTTCACAATACCAAACCCCCCTGTTTGTCTGA
GCCGTTCTGATCACAGCCGTCCTCCTCCTTCTCTCTCTTCCGGTCCTAGCTGCCGGAATT
ACTATACTTCTAACAGACCGAAACCTTAACACCACATTTTTTGACCCCGCGGGCGGAGGA
>LS_mac_L178
GGAATAGTTGGTACAGCCCTTAGCCTTCTAATTCGAGCAGAACTTAGCCAACCCGGGTCT
CTTTTGGGTGATGACCAGATTTATAATGTTATTGTTACTGCACATGCTTTTGTAATGATT
TTCTTTATAGTCATACCAATCATAATCGGGGGCTTCGGAAACTGGCTAATCCCTCTAATA
ATTGGCGCACCCGACATAGCATTCCCACGAATAAATAACATAAGCTTCTGACTCCTCCCC
CCGTCTTTTCTCCTCTTGCTAGCTTCTTCCGGCGTAGAAGCCGGAGCCGGGACAGGTTGA
ACTGTTTATCCCCCACTTGCTGGGAATCTGGCACATGCGGGCGCCTCCGTGGATTTAACT
ATTTTTTCCCTTCACCTTGCCGGTGTCTCCTCGATTCTTGGAGCTATTAACTTTATTACA
ACTATTATTAACATAAAACCACCAGCTATTTCACAATACCAAACCCCCCTGTTTGTCTGA
GCCGTTCTGATCACAGCCGTCCTCCTCCTTCTCTCTCTTCCGGTCCTAGCTGCCGGAATT
ACTATACTTCTAACAGACCGAAACCTTAACACCACATTTTTTGACCCCGCGGGCGGAGGA
>LS_mac_L212
GGAATAGTTGGTACAGCCCTTAGCCTTCTAATTCGAGCAGAACTTAGCCAACCCGGGTCT
CTTTTGGGTGATGACCAGATTTATAATGTTATTGTTACTGCACATGCTTTTGTAATGATT
TTCTTTATAGTCATACCAATCATAATCGGGGGCTTCGGAAACTGGCTAATCCCTCTAATA
ATTGGCGCACCCGACATAGCATTCCCACGAATAAATAACATAAGCTTCTGACTCCTCCCC
CCGTCTTTTCTCCTCTTGCTAGCTTCTTCCGGCGTAGAAGCCGGAGCCGGGACAGGTTGA
ACTGTTTATCCCCCACTTGCTGGGAATCTGGCACATGCGGGCGCCTCCGTGGATTTAACT
ATTTTTTCCCTTCACCTTGCCGGTGTCTCCTCGATTCTTGGAGCTATTAACTTTATTACA
ACTATTATTAACATAAAACCACCAGCTATTTCACAATACCAAACCCCCCTGTTTGTCTGA
GCCGTTCTGATCACAGCCGTCCTCCTCCTTCTCTCTCTTCCGGTCCTAGCTGCCGGAATT
ACTATACTTCTAACAGACCGAAACCTTAACACCACATTTTTTGACCCCGCGGGCGGAGGA
>LS_mac_L225
GGAATAGTTGGTACAGCCCTTAGCCTTCTAATTCGAGCAGAACTTAGCCAACCCGGGTCT
CTTTTGGGTGATGACCAGATTTATAATGTTATTGTTACTGCACATGCTTTTGTAATGATT
TTCTTTATAGTCATACCAATCATAATCGGGGGCTTCGGAAACTGGCTAATCCCTCTAATA
ATTGGCGCACCCGACATAGCATTCCCACGAATAAATAACATAAGCTTCTGACTCCTCCCC
CCGTCTTTTCTCCTCTTGCTAGCTTCTTCCGGCGTAGAAGCCGGAGCCGGGACAGGTTGA
ACTGTTTATCCCCCACTTGCTGGGAATCTGGCACATGCGGGCGCCTCCGTGGATTTAACT
ATTTTTTCCCTTCACCTTGCCGGTGTCTCCTCGATTCTTGGAGCTATTAACTTTATTACA
ACTATTATTAACATAAAACCACCAGCTATTTCACAATACCAAACCCCCCTGTTTGTCTGA
GCCGTTCTGATCACAGCCGTCCTCCTCCTTCTCTCTCTTCCGGTCCTAGCTGCCGGAATT
ACTATACTTCTAACAGACCGAAACCTTAACACCACATTTTTTGACCCCGCGGGCGGAGGA
>LS_mac_L290
GGAATAGTTGGTACAGCCCTTAGCCTTCTAATTCGAGCAGAACTTAGCCAACCCGGGTCT
CTTTTGGGTGATGACCAGATTTATAATGTTATTGTTACTGCACATGCTTTTGTAATGATT
TTCTTTATAGTCATACCAATCATAATCGGGGGCTTCGGAAACTGGCTAATCCCTCTAATA
ATTGGCGCACCCGACATAGCATTCCCACGAATAAATAACATAAGCTTCTGACTCCTCCCC
CCGTCTTTTCTCCTCTTGCTAGCTTCTTCCGGCGTAGAAGCCGGAGCCGGGACAGGTTGA
ACTGTTTATCCCCCACTTGCTGGGAATCTGGCACATGCGGGCGCCTCCGTGGATTTAACT
ATTTTTTCCCTTCACCTTGCCGGTGTCTCCTCGATTCTTGGAGCTATTAACTTTATTACA
ACTATTATTAACATAAAACCACCAGCTATTTCACAATACCAAACCCCCCTGTTTGTCTGA
GCCGTTCTGATCACAGCCGTCCTCCTCCTTCTCTCTCTTCCGGTCCTAGCTGCCGGAATT
ACTATACTTCTAACAGACCGAAACCTTAACACCACATTTTTTGACCCCGCGGGCGGAGGA
>LS_mac_L890
GGAATAGTTGGTACAGCCCTTAGCCTTCTAATTCGAGCAGAACTTAGCCAACCCGGGTCT
CTTTTGGGTGATGACCAGATTTATAATGTTATTGTTACTGCACATGCTTTTGTAATGATT
TTCTTTATAGTCATACCAATCATAATCGGGGGCTTCGGAAACTGGCTAATCCCTCTAATA
ATTGGCGCACCCGACATAGCATTCCCACGAATAAATAACATAAGCTTCTGACTCCTCCCC
CCGTCTTTTCTCCTCTTGCTAGCTTCTTCCGGCGTAGAAGCCGGAGCCGGGACAGGTTGA
ACTGTTTATCCCCCACTTGCTGGGAATCTGGCACATGCGGGCGCCTCCGTGGATTTAACT
ATTTTTTCCCTTCACCTTGCCGGTGTCTCCTCGATTCTTGGAGCTATTAACTTTATTACA
ACTATTATTAACATAAAACCACCAGCTATTTCACAATACCAAACCCCCCTGTTTGTCTGA
GCCGTTCTGATCACAGCCGTCCTCCTCCTTCTCTCTCTTCCGGTCCTAGCTGCCGGAATT
ACTATACTTCTAACAGACCGAAACCTTAACACCACATTTTTTGACCCCGCGGGCGGAGGA
>LS_mac_L891
GGAATAGTTGGTACAGCCCTTAGCCTTCTAATTCGAGCAGAACTTAGCCAACCCGGGTCT
CTTTTGGGTGATGACCAGATTTATAATGTTATTGTTACTGCACATGCTTTTGTAATGATT
TTCTTTATAGTCATACCAATCATAATCGGGGGCTTCGGAAACTGGCTAATCCCTCTAATA
ATTGGCGCACCCGACATAGCATTCCCACGAATAAATAACATAAGCTTCTGACTCCTCCCC
CCGTCTTTTCTCCTCTTGCTAGCTTCTTCCGGCGTAGAAGCCGGAGCCGGGACAGGTTGA
ACTGTTTATCCCCCACTTGCTGGGAATCTGGCACATGCGGGCGCCTCCGTGGATTTAACT
ATTTTTTCCCTTCACCTTGCCGGTGTCTCCTCGATTCTTGGAGCTATTAACTTTATTACA
ACTATTATTAACATAAAACCACCAGCTATTTCACAATACCAAACCCCCCTGTTTGTCTGA
GCCGTTCTGATCACAGCCGTCCTCCTCCTTCTCTCTCTTCCGGTCCTAGCTGCCGGAATT
ACTATACTTCTAACAGACCGAAACCTTAACACCACATTTTTTGACCCCGCGGGCGGAGGA
>LS_muy_L913
GGAATAGTTGGTACAGCCCTTAGTCTTCTAATTCGAGCGGAACTTAGTCAACCCGGGTCT
CTCCTGGGCGATGACCAGATTTATAATGTTGTTGTTACCGCACATGCATTTGTAATAATT
TTCTTTATAGTTATACCAATTATGATTGGGGGCTTTGGAAACTGGTTAGTACCACTAATA
ATCGGCGCACCCGACATAGCATTTCCACGAATAAATAACATAAGCTTCTGACTACTACCC
CCTTCTTTTCTTCTTCTACTAGCCTCTTCCGGAGTAGAGGCCGGAGCCGGAACGGGTTGA
ACTGTTTACCCCCCACTTGCTGGAAACTTAGCACACGCAGGAGCTTCCGTCGACTTAACC
ATTTTTTCGCTCCATCTCGCCGGTGTTTCCTCAATTCTTGGGGCTATCAACTTTATTACA
ACTATTATTAATATAAAACCACCAGCCATCTCACAATATCAAACCCCCCTATTTGTCTGG
GCCGTCCTAATCACAGCGGTTCTTCTTCTTCTTTCCCTTCCGGTTCTGGCTGCCGGGATT
ACAATGCTCCTAACAGACCGAAACCTTAATACCACATTCTTTGACCCTGCAGGAGGGGGG
>LS_muy_L914
GGAATAGTTGGTACAGCCCTTAGTCTTCTAATTCGAGCGGAACTTAGTCAACCCGGGTCT
CTCCTGGGCGATGACCAGATTTATAATGTTGTTGTTACCGCACATGCATTTGTAATAATT
TTCTTTATAGTTATACCAATTATGATTGGGGGCTTTGGAAACTGGTTAGTACCACTAATA
ATCGGCGCACCCGACATAGCATTTCCACGAATAAATAACATAAGCTTCTGACTACTACCC
CCTTCTTTTCTTCTTCTACTAGCCTCTTCCGGAGTAGAGGCCGGAGCCGGAACGGGTTGA
ACTGTTTACCCCCCACTTGCTGGAAACTTAGCACACGCAGGAGCTTCCGTCGACTTAACC
ATTTTTTCGCTCCATCTCGCCGGTGTTTCCTCAATTCTTGGGGCTATCAACTTTATTACA
ACTATTATTAATATAAAACCACCAGCCATCTCACAATATCAAACCCCCCTATTTGTCTGG
GCCGTCCTAATCACAGCGGTTCTTCTTCTTCTTTCCCTTCCGGTTCTGGCTGCCGGGATT
ACAATGCTCCTAACAGACCGAAACCTTAATACCACATTCTTTGACCCTGCAGGAGGGGGG
>LS_muy_L915
GGAATAGTTGGTACAGCCCTTAGTCTTCTAATTCGAGCGGAACTTAGTCAACCCGGGTCT
CTCCTGGGCGATGACCAGATTTATAATGTTGTTGTTACCGCACATGCATTTGTAATAATT
TTCTTTATAGTTATACCAATTATGATTGGGGGCTTTGGAAACTGGTTAGTACCACTAATA
ATCGGCGCACCCGACATAGCATTTCCACGAATAAATAACATAAGCTTCTGACTACTACCC
CCTTCTTTTCTTCTTCTACTAGCCTCTTCCGGAGTAGAGGCCGGAGCCGGAACGGGTTGA
ACTGTTTACCCCCCACTTGCTGGAAACTTAGCACACGCAGGAGCTTCCGTCGACTTAACC
ATTTTTTCGCTCCATCTCGCCGGTGTTTCCTCAATTCTTGGGGCTATCAACTTTATTACA
ACTATTATTAATATAAAACCACCAGCCATCTCACAATATCAAACCCCCCTATTTGTCTGG
GCCGTCCTAATCACAGCGGTTCTTCTTCTTCTTTCCCTTCCGGTTCTGGCTGCCGGGATT
ACAATGCTCCTAACAGACCGAAACCTTAATACCACATTCTTTGACCCTGCAGGAGGGGGG
>LS_obt_B074
GGAATAGTCGGTACAGCCTTAAGCCTTCTAATTCGAGCAGAGCTTAGTCAACCCGGGTCC
CTTTTAGGTGATGACCAGATTTATAATGTTATTGTTACTGCACATGCATTTGTAATGATT
TTCTTTATAGTAATACCAATTATGATCGGGGGCTTCGGAAACTGACTAATTCCCCTAATA
ATTGGTGCACCTGACATAGCATTTCCACGAATAAATAACATAAGCTTCTGACTGCTGCCC
CCATCCTTTCTTCTCCTACTAGCTTCCTCCGGAGTAGAGGCCGGAGCCGGCACAGGTTGA
ACTGTTTACCCCCCGCTTGCTGGAAATTTAGCGCACGCAGGCGCCTCAGTTGACCTAACT
ATTTTTTCCCTCCACCTCGCCGGTATCTCCTCAATTCTCGGGGCTATCAACTTTATTACA
ACTATTATTAATATAAAACCGCCGGCTATCTCACAATATCAGACCCCCTTATTTGTCTGA
GCCGTCCTAATTACAGCCGTCCTCCTCCTTCTCTCCCTACCAGTTCTAGCTGCCGGAATT
ACTATACTCTTAACAGACCGAAATCTCAACACTACTTTCTTTGACCCTGCAGGCGGAGGA
>LS_obt_B075
GGAATAGTCGGTACAGCCTTAAGCCTTCTAATTCGAGCAGAGCTTAGTCAACCCGGGTCC
CTTTTAGGTGATGACCAGATTTATAATGTTATTGTTACTGCACATGCATTTGTAATGATT
TTCTTTATAGTAATACCAATTATGATCGGGGGCTTCGGAAACTGACTAATTCCCCTAATA
ATTGGTGCACCTGACATAGCATTTCCACGAATAAATAACATAAGCTTCTGACTGCTGCCC
CCATCCTTTCTTCTCCTACTAGCTTCCTCCGGAGTAGAGGCCGGAGCCGGCACAGGTTGA
ACTGTTTACCCCCCGCTTGCTGGAAATTTAGCGCACGCAGGCGCCTCAGTTGACCTAACT
ATTTTTTCCCTCCACCTCGCCGGTATCTCCTCAATTCTCGGGGCTATCAACTTTATTACA
ACTATTATTAATATAAAACCGCCGGCTATCTCACAATATCAGACCCCCTTATTTGTCTGA
GCCGTCCTAATTACAGCCGTCCTCCTCCTTCTCTCCCTACCAGTTCTAGCTGCCGGAATT
ACTATACTCTTAACAGACCGAAATCTCAACACTACTTTCTTTGACCCTGCAGGCGGAGGA
>LS_obt_B077
GGAATAGTCGGTACAGCCTTAAGCCTTCTAATTCGAGCAGAGCTTAGTCAACCCGGGTCC
CTTTTAGGTGATGACCAGATTTATAATGTTATTGTTACTGCACATGCATTTGTAATGATT
TTCTTTATAGTAATACCAATTATGATCGGGGGCTTCGGAAACTGACTAATTCCCCTAATA
ATTGGTGCACCTGACATAGCATTTCCACGAATAAATAACATAAGCTTCTGACTGCTGCCC
CCATCCTTTCTTCTCCTACTAGCTTCCTCCGGAGTAGAGGCCGGAGCCGGCACAGGTTGA
ACTGTTTACCCCCCGCTTGCTGGAAATTTAGCGCACGCAGGCGCCTCAGTTGACCTAACT
ATTTTTTCCCTCCACCTCGCCGGTATCTCCTCAATTCTCGGGGCTATCAACTTTATTACA
ACTATTATTAATATAAAACCGCCGGCTATCTCACAATATCAGACCCCCTTATTTGTCTGA
GCCGTCCTAATTACAGCCGTCCTCCTCCTTCTCTCCCTACCAGTTCTAGCTGCCGGAATT
ACTATACTCTTAACAGACCGAAATCTCAACACTACTTTCTTTGACCCTGCAGGCGGAGGA
>LS_obt_B100
GGAATAGTCGGTACAGCCTTAACCCTTCTAATTCGAGCAGAGCTTAGTCAACCCGGGTCC
CTTTTAGGTGATGACCAGATTTATAATGTTATTGTTACTGCACATGCATTTGTAATGATT
TTCTTTATAGTAATACCAATTATGATCGGGGGCTTCGGAAACTGACTAATTCCCCTAATA
ATTGGTGCACCTGACATAGCATTTCCACGAATAAATAACATAAGCTTCTGACTGCTGCCC
CCATCCTTTCTTCTCCTACTAGCTTCCTCCGGAGTAGAGGCCGGAGCCGGCACAGGTTGA
ACTGTTTACCCCCCGCTTGCTGGAAATTTAGCGCACGCAGGCGCCTCAGTTGACCTAACT
ATTTTTTCCCTCCACCTCGCCGGTATCTCCTCAATTCTCGGGGCTATCAACTTTATTACA
ACTATTATTAATATAAAACCGCCGGCTATCTCACAATATCAGACCCCCTTATTTGTCTGA
GCCGTCCTAATTACAGCCGTCCTCCTCCTTCTCTCCCTACCAGTTCTAGCTGCCGGAATT
ACTATACTCTTAACAGACCGAAATCTCAACACTACTTTCTTTGACCCTGCAGGCGGAGGA
>LS_obt_B101
GGAATAGTCGGTACAGCCTTAACCCTTCTAATTCGAGCAGAGCTTAGTCAACCCGGGTCC
CTTTTAGGTGATGACCAGATTTATAATGTTATTGTTACTGCACATGCATTTGTAATGATT
TTCTTTATAGTAATACCAATTATGATCGGGGGCTTCGGAAACTGACTAATTCCCCTAATA
ATTGGTGCACCTGACATAGCATTTCCACGAATAAATAACATAAGCTTCTGACTGCTGCCC
CCATCCTTTCTTCTCCTACTAGCTTCCTCCGGAGTAGAGGCCGGAGCCGGCACAGGTTGA
ACTGTTTACCCCCCGCTTGCTGGAAATTTAGCGCACGCAGGCGCCTCAGTTGACCTAACT
ATTTTTTCCCTCCACCTCGCCGGTATCTCCTCAATTCTCGGGGCTATCAACTTTATTACA
ACTATTATTAATATAAAACCGCCGGCTATCTCACAATATCAGACCCCCTTATTTGTCTGA
GCCGTCCTAATTACAGCCGTCCTCCTCCTTCTCTCCCTACCAGTTCTAGCTGCCGGAATT
ACTATACTGTTAACAGACCGAAATCTCAACACTACTTTCTTTGACCCTGCAGGCGGAGGA
>LS_obt_B102
GGAATAGTCGGTACAGCCTTAACCCTTCTAATTCGAGCAGAGCTTAGTCAACCCGGGTCC
CTTTTAGGTGATGACCAGATTTATAATGTTATTGTTACTGCACATGCATTTGTAATGATT
TTCTTTATAGTAATACCAATTATGATCGGGGGCTTCGGAAACTGACTAATTCCCCTAATA
ATTGGTGCACCTGACATAGCATTTCCACGAATAAATAACATAAGCTTCTGACTGCTGCCC
CCATCCTTTCTTCTCCTACTAGCTTCCTCCGGAGTAGAGGCCGGAGCCGGCACAGGTTGA
ACTGTTTACCCCCCGCTTGCTGGAATTTTAGCGCACGCAGGCGCCTCAGTTGACCTAACT
ATTTTTTCCCTCCACCTCGCCGGTATCTCCTCAATTCTCGGGGCTATCAACTTTATTACA
ACTATTATTAATATAAAACCGCCGGCTATCTCACAATATCAGACCCCCTTATTTGTCTGA
GCCGTCCTAATTACAGCCGTCCTCCTCCTTCTCTCCCTACCAGTTCTAGCTGCCGGAATT
ACTATACTCTTAACAGACCGAAATCTCAACACTACTTTCTTTGACCCTGCAGGCGGAGGA
>LS_obt_B103
GGAATAGTCGGTACAGCCTTAACCCTTCTAATTCGAGCAGAGCTTAGTCAACCCGGGTCC
CTTTTAGGTGATGACCAGATTTATAATGTTATTGTTACTGCACATGCATTTGTAATGATT
TTCTTTATAGTAATACCAATTATGATCGGGGGCTTCGGAAACTGACTAATTCCCCTAATA
ATTGGTGCACCTGACATAGCATTTCCACGAATAAATAACATAAGCTTCTGACTGCTGCCC
CCATCCTTTCTTCTCCTACTAGCTTCCTCCGGAGTAGAGGCCGGAGCCGGCACAGGTTGA
ACTGTTTACCCCCCGCTTGCTGGAAATTTAGCGCACGCAGGCGCCTCAGTTGACCTAACT
ATTTTTTCCCTCCACCTCGCCGGTATCTCCTCAATTCTCGGGGCTATGAACTTTATTACA
ACTATTATTAATATAAAACCGCCGGCTATCTCACAATATCAGACCCCCTTATTTGTCTGA
GCCGTCCTAATTACAGCCGTCCTCCTCCTTCTCTCCCTACCAGTTCTAGCTGCCGGAATT
ACTATACTCTTAACAGACCGAAATCTCAACACTACTTTCTTTGACCCTGCAGGCGGAGGA
>LS_obt_L004
GGAATAGTCGGTACAGCCTTAAGCCTTCTAATTCGAGCAGAGCTTAGTCAACCCGGGTCC
CTTTTAGGTGATGACCAGATTTATAATGTTATTGTTACTGCACATGCATTTGTAATGATT
TTCTTTATAGTAATACCAATTATGATCGGGGGCTTCGGAAACTGACTAATTCCCCTAATA
ATTGGTGCACCTGACATAGCATTTCCACGAATAAATAACATAAGCTTCTGACTGCTGCCC
CCATCCTTTCTTCTCCTACTAGCTTCCTCCGGAGTAGAGGCCGGAGCCGGCACAGGTTGA
ACTGTTTACCCCCCGCTTGCTGGAAATTTAGCGCACGCAGGCGCCTCAGTTGACCTAACT
ATTTTTTCCCTCCACCTCGCCGGTATCTCCTCAATTCTCGGGGCTATCAACTTTATTACA
ACTATTATTAATATAAAACCGCCGGCTATCTCACAATATCAGACCCCCTTATTTGTCTGA
GCCGTCCTAATTACAGCCGTCCTCCTCCTTCTCTCCCTACCAGTTCTAGCTGCCGGAATT
ACTATACTCTTAACAGACCGAAATCTCAACACTACTTTCTTTGACCCTGCAGGCGGAGGA
>LS_obt_L007
GGAATAGTCGGTACAGCCTTAAGCCTTCTAATTCGAGCAGAGCTTAGTCAACCCGGGTCC
CTTTTAGGTGATGACCAGATTTATAATGTTATTGTTACTGCACATGCATTTGTAATGATT
TTCTTTATAGTAATACCAATTATGATCGGGGGCTTCGGAAACTGACTAATTCCCCTAATA
ATTGGTGCACCTGACATAGCATTTCCACGAATAAATAACATAAGCTTCTGACTGCTGCCC
CCATCCTTTCTTCTCCTACTAGCTTCCTCCGGAGTAGAGGCCGGAGCCGGCACAGGTTGA
ACTGTTTACCCCCCGCTTGCTGGAAATTTAGCGCACGCAGGCGCCTCAGTTGACCTAACT
ATTTTTTCCCTCCACCTCGCCGGTATCTCCTCAATTCTCGGGGCTATCAACTTTATTACA
ACTATTATTAATATAAAACCGCCGGCTATCTCACAATATCAGACCCCCTTATTTGTCTGA
GCCGTCCTAATTACAGCCGTCCTCCTCCTTCTCTCCCTACCAGTTCTAGCTGCCGGAATT
ACTATACTCTTAACAGACCGAAATCTCAACACTACTTTCTTTGACCCTGCAGGCGGAGGA
>LS_obt_L008
GGAATAGTCGGTACAGCCTTAAGCCTTCTAATTCGAGCAGAGCTTAGTCAACCCGGGTCC
CTTTTAGGTGATGACCAGATTTATAATGTTATTGTTACTGCACATGCATTTGTAATGATT
TTCTTTATAGTAATACCAATTATGATCGGGGGCTTCGGAAACTGACTAATTCCCCTAATA
ATTGGTGCACCTGACATAGCATTTCCACGAATAAATAACATAAGCTTCTGACTGCTGCCC
CCATCCTTTCTTCTCCTATTAGCTTCCTCCGGAGTAGAGGCCGGAGCCGGCACAGGTTGA
ACTGTTTACCCCCCGCTTGCTGGAAATTTAGCGCACGCAGGCGCCTCAGTTGACCTAACT
ATTTTTTCCCTCCACCTCGCCGGTATCTCCTCAATTCTCGGGGCTATCAACTTTATTACA
ACTATTATTAATATAAAACCGCCGGCTATCTCACAATATCAGACCCCCTTATTTGTCTGA
GCCGTCCTAATTACAGCCGTCCTCCTCCTTCTCTCCCTACCAGTTCTAGCTGCCGGAATT
ACTATACTCTTAACAGACCGAAATCTCAACACTACTTTCTTTGACCCTGCAGGCGGAGGA
>LS_obt_L009
GGAATAGTCGGTACAGCCTTAAGCCTTCTAATTCGAGCAGAGCTTAGTCAACCCGGGTCC
CTTTTAGGTGATGACCAGATTTATAATGTTATTGTTACTGCACATGCATTTGTAATGATT
TTCTTTATAGTAATACCAATTATGATCGGGGGCTTCGGAAACTGACTAATTCCCCTAATA
ATTGGTGCACCTGACATAGCATTTCCACGAATAAATAACATAAGCTTCTGACTGCTGCCC
CCATCCTTTCTTCTCCTACTAGCTTCCTCCGGAGTAGAGGCCGGAGCCGGCACAGGTTGA
ACTGTTTACCCCCCGCTTGCTGGAAATTTAGCGCACGCAGGCGCCTCAGTTGACCTAACT
ATTTTTTCCCTCCACCTCGCCGGTATCTCCTCAATTCTCGGGGCTATCAACTTTATTACA
ACTATTATTAATATAAAACCGCCGGCTATCTCACAATATCAGACCCCCTTATTTGTCTGA
GCCGTCCTAATTACAGCCGTCCTCCTCCTTCTCTCCCTACCAGTTCTAGCTGCCGGAATT
ACTATACTCTTAACAGACCGAAATCTCAACACTACTTTCTTTGACCCTGCAGGCGGAGGA
>LS_obt_L013
GGAATAGTCGGTACAGCCTTAAGCCTTCTAATTCGAGCAGAGCTTAGTCAACCCGGGTCC
CTTTTAGGTGATGACCAGATTTATAATGTTATTGTTACTGCACATGCATTTGTAATGATT
TTCTTTATAGTAATACCAATTATGATCGGGGGCTTCGGAAACTGACTAATTCCCCTAATA
ATTGGTGCACCTGACATAGCATTTCCACGAATAAATAACATAAGCTTCTGACTGCTGCCC
CCATCCTTTCTTCTCCTACTAGCTTCCTCCGGAGTAGAGGCCGGAGCCGGCACAGGTTGA
ACTGTTTACCCCCCGCTTGCTGGAAATTTAGCGCACGCAGGCGCCTCAGTTGACCTAACT
ATTTTTTCCCTCCACCTCGCCGGTATCTCCTCAATTCTCGGGGCTATCAACTTTATTACA
ACTATTATTAATATAAAACCGCCGGCTATCTCACAATATCAGACCCCCTTATTTGTCTGA
GCCGTCCTAATTACAGCCGTCCTCCTCCTTCTCTCCCTACCAGTTCTAGCTGCCGGAATT
ACTATACTCTTAACAGACCGAAATCTCAACACTACTTTCTTTGACCCTGCAGGCGGAGGA
>LS_obt_L016
GGAATAGTCGGTACAGCCTTAAGCCTTCTAATTCGAGCAGAGCTTAGTCAACCCGGGTCC
CTTTTAGGTGATGACCAGATTTATAATGTTATTGTTACTGCACATGCATTTGTAATGATT
TTCTTTATAGTAATACCAATTATGATCGGGGGCTTCGGAAACTGACTAATTCCCCTAATA
ATTGGTGCACCTGACATAGCATTTCCACGAATAAATAACATAAGCTTCTGACTGCTGCCC
CCATCCTTTCTTCTCCTACTAGCTTCCTCCGGAGTAGAGGCCGGAGCCGGCACAGGTTGA
ACTGTTTACCCCCCGCTTGCTGGAAATTTAGCGCACGCAGGCGCCTCAGTTGACCTAACT
ATTTTTTCCCTCCACCTCGCCGGTATCTCCTCAATTCTCGGGGCTATCAACTTTATTACA
ACTATTATTAATATAAAACCGCCGGCTATCTCACAATATCAGACCCCCTTATTTGTCTGA
GCCGTCCTAATTACAGCCGTCCTCCTCCTTCTCTCCCTACCAGTTCTAGCTGCCGGAATT
ACTATACTCTTAACAGACCGAAATCTCAACACTACTTTCTTTGACCCTGCAGGCGGAGGA
>LS_obt_L282
GGAATAGTCGGTACAGCCTTAAGCCTTCTAATTCGAGCAGAGCTTAGTCAACCCGGGTCC
CTTTTAGGTGATGACCAGATTTATAATGTTATTGTTACTGCACATGCATTTGTAATGATT
TTCTTTATAGTAATACCAATTATGATCGGGGGCTTCGGAAACTGACTAATTCCCCTAATA
ATTGGTGCACCTGACATAGCATTTCCACGAATAAATAACATAAGCTTCTGACTGCTGCCC
CCATCCTTTCTTCTCCTACTAGCTTCCTCCGGAGTAGAGGCCGGAGCCGGCACAGGTTGA
ACTGTTTACCCCCCGCTTGCTGGAAATTTAGCGCACGCAGGCGCCTCAGTTGACCTAACT
ATTTTTTCCCTCCACCTCGCCGGTATCTCCTCAATTCTCGGGGCTATCAACTTTATTACA
ACTATTATTAATATAAAACCGCCGGCTATCTCACAATATCAGACCCCCTTATTTGTCTGA
GCCGTCCTAATTACAGCCGTCCTCCTCCTTCTCTCCCTACCAGTTCTAGCTGCCGGAATT
ACTATACTCTTAACAGACCGAAATCTCAACACTACTTTCTTTGACCCTGCAGGCGGAGGA
>LS_obt_L283
GGAATAGTCGGTACAGCCTTAAGCCTTCTAATTCGAGCAGAGCTTAGTCAACCCGGGTCC
CTTTTAGGTGATGACCAGATTTATAATGTTATTGTTACTGCACATGCATTTGTAATGATT
TTCTTTATAGTAATACCAATTATGATCGGGGGCTTCGGAAACTGACTAATTCCCCTAATA
ATTGGTGCACCTGACATAGCATTTCCACGAATAAATAACATAAGCTTCTGACTGCTGCCC
CCATCCTTTCTTCTCCTACTAGCTTCCTCCGGAGTAGAGGCCGGAGCCGGCACAGGTTGA
ACTGTTTACCCCCCGCTTGCTGGAAATTTAGCGCACGCAGGCGCCTCAGTTGACCTAACT
ATTTTTTCCCTCCACCTCGCCGGTATCTCCTCAATTCTCGGGGCTATCAACTTTATTACA
ACTATTATTAATATAAAACCGCCGGCTATCTCACAATATCAGACCCCCTTATTTGTCTGA
GCCGTCCTAATTACAGCCGTCCTCCTCCTTCTCTCCCTACCAGTTCTAGCTGCCGGAATT
ACTATACTCTTAACAGACCGAAATCTCAACACTACTTTCTTTGACCCTGCAGGCGGAGGA
>LS_obt_L547
GGAATAGTCGGTACAGCCTTAAGCCTTCTAATTCGAGCAGAGCTTAGTCAACCCGGGTCC
CTTTTAGGTGATGACCAGATTTATAATGTTATTGTTACTGCACATGCATTTGTAATGATT
TTCTTTATAGTAATACCAATTATGATCGGGGGCTTCGGAAACTGACTAATTCCCCTAATA
ATTGGTGCACCTGACATAGCATTTCCACGAATAAATAACATAAGCTTCTGACTGCTGCCC
CCATCCTTTCTTCTCCTACTAGCTTCCTCCGGAGTAGAGGCCGGAGCCGGCACAGGTTGA
ACTGTTTACCCCCCGCTTGCTGGAAATTTAGCGCACGCAGGCGCCTCAGTTGACCTAACT
ATTTTTTCCCTCCACCTCGCCGGTATCTCCTCAATTCTCGGGGCTATCAACTTTATTACA
ACTATTATTAATATAAAACCGCCGGCTATCTCACAATATCAGACCCCCTTATTTGTCTGA
GCCGTCCTAATTACAGCCGTCCTCCTCCTTCTCTCCCTACCAGTTCTAGCTGCCGGAATT
ACTATACTCTTAACAGACCGAAATCTCAACACTACTTTCTTTGACCCTGCAGGCGGAGGA
>LS_obt_L548
GGAATAGTCGGTACAGCCTTAAGCCTTCTAATTCGAGCAGAGCTTAGTCAACCCGGGTCC
CTTTTAGGTGATGACCAGATTTATAATGTTATTGTTACTGCACATGCATTTGTAATGATT
TTCTTTATAGTAATACCAATTATGATCGGGGGCTTCGGAAACTGACTAATTCCCCTAATA
ATTGGTGCACCTGACATAGCATTTCCACGAATAAATAACATAAGCTTCTGACTGCTGCCC
CCATCCTTTCTTCTCCTACTAGCTTCCTCCGGAGTAGAGGCCGGAGCCGGCACAGGTTGA
ACTGTTTACCCCCCGCTTGCTGGAAATTTAGCGCACGCAGGCGCCTCAGTTGACCTAACT
ATTTTTTCCCTCCACCTCGCCGGTATCTCCTCAATTCTCGGGGCTATCAACTTTATTACA
ACTATTATTAATATAAAACCGCCGGCTATCTCACAATATCAGACCCCCTTATTTGTCTGA
GCCGTCCTAATTACAGCCGTCCTCCTCCTTCTCTCCCTACCAGTTCTAGCTGCCGGAATT
ACTATACTCTTAACAGACCGAAATCTCAACACTACTTTCTTTGACCCTGCAGGCGGAGGA
>LS_piv2_B140
GGAATAGTTGGTACAGCCCTAAGCCTTCTAATTCGAGCAGAACTCAGTCAGCCGGGATCC
CTTTTAGGTGATGACCAGATTTATAATGTTATTGTTACTGCACATGCGTTTGTAATGATT
TTCTTTATAGTAATACCAATTATGATTGGGGGCTTCGGAAACTGACTTATTCCCCTAATA
ATTGGTGCACCCGACATAGCATTTCCACGAATAAATAACATAAGCTTCTGACTGCTGCCC
CCATCTTTTCTTCTCCTACTAGCTTCCTCCGGAGTAGAAGCCGGAGCCGGCACAGGTTGA
ACTGTTTACCCCCCACTTGCTGGAAATTTAGCGCACGCAGGCGCCTCCGTTGACCTAACC
ATTTTTTCCCTCCACCTTGCCGGTGTCTCCTCAATTCTTGGAGCTATCAACTTTATCACA
ACTATTATTAATATAAAACCACCGGCCATTTCACAATATCAAACCCCCTTATTTGTCTGA
GCTGTCCTAATTACAGCCGTCCTCCTCCTTCTCTCCTTGCCGGTTTTAGCTGCCGGAATT
ACTATACTCTTAACAGACCGAAATCTCAACACTACTTTCTTTGACCCTGCAGGGGGAGGG
>LS_piv2_B141
GGAATAGTTGGTACAGCCCTAAGCCTTCTAATTCGAGCAGAACTCAGTCAGCCGGGATCC
CTTTTAGGTGATGACCAGATTTATAATGTTATTGTTACTGCACATGCGTTTGTAATGATT
TTCTTTATAGTAATACCAATTATGATTGGGGGCTTCGGAAACTGACTTATTCCCCTAATA
ATTGGTGCACCCGACATAGCATTTCCACGAATAAATAACATAAGCTTCTGACTGCTGCCC
CCATCTTTTCTTCTCCTACTAGCTTCCTCCGGAGTAGAAGCCGGAGCCGGCACAGGTTGA
ACTGTTTACCCCCCACTTGCTGGAAATTTAGCGCACGCAGGCGCCTCCGTTGACCTAACC
ATTTTTTCCCTCCACCTTGCCGGTGTCTCCTCAATTCTTGGAGCTATCAACTTTATCACA
ACTATTATTAATATAAAACCACCGGCCATTTCACAATATCAAACCCCCTTATTTGTCTGA
GCTGTCCTAATTACAGCCGTCCTCCTCCTTCTCTCCTTACCGGTTTTAGCTGCCGGAATT
ACTATACTCTTAACAGACCGAAATCTCAACACTACTTTCTTTGACCCTGCAGGGGGAGGG
>LS_piv2_B142
GGAATAGTTGGTACAGCCCTAAGCCTTCTAATTCGAGCAGAACTCAGTCAGCCGGGATCC
CTTTTAGGTGATGACCAGATTTATAATGTTATTGTTACTGCACATGCGTTTGTAATGATT
TTCTTTATAGTAATACCAATTATGATTGGGGGCTTCGGAAACTGACTTATTCCCCTAATA
ATTGGTGCACCCGACATAGCATTTCCACGAATAAATAACATAAGCTTCTGACTGCTGCCC
CCATCTTTTCTTCTCCTACTAGCTTCCTCCGGAGTAGAAGCCGGAGCCGGCACAGGTTGA
ACTGTTTACCCCCCACTTGCTGGAAATTTAGCGCACGCAGGCGCCTCCGTTGACCTAACC
ATTTTTTCCCTCCACCTTGCCGGTGTCTCCTCAATTCTTGGAGCTATCAACTTTATCACA
ACTATTATTAATATAAAACCACCGGCCATTTCACAATATCAAACCCCCTTATTTGTCTGA
GCTGTCCTAATTACAGCCGTCCTCCTCCTTCTCTCCTTACCGGTTTTAGCTGCCGGAATT
ACTATACTCTTAACAGACCGAAATCTCAACACTACTTTCTTTGACCCTGCAGGGGGAGGG
>LS_piv2_B144
GGAATAGTTGGTACAGCCCTAAGCCTTCTAATTCGAGCAGAACTCAGTCAGCCGGGATCC
CTTTTAGGTGATGACCAGATTTATAATGTTATTGTTACTGCACATGCGTTTGTAATGATT
TTCTTTATAGTAATACCAATTATGATTGGGGGCTTCGGAAACTGACTTATTCCCCTAATA
ATTGGTGCACCCGACATAGCATTTCCACGAATAAATAACATAAGCTTCTGACTGCTGCCC
CCATCTTTTCTTCTCCTACTAGCTTCCTCCGGAGTAGAAGCCGGAGCCGGCACAGGTTGA
ACTGTTTACCCCCCACTTGCTGGAAATTTAGCGCACGCAGGCGCCTCCGTTGACCTAACC
ATTTTTTCCCTCCACCTTGCCGGTGTCTCCTCAATTCTTGGAGCTATCAACTTTATCACA
ACTATTATTAATATAAAACCACCGGCCATTTCACAATATCAAACCCCCTTATTTGTCTGA
GCTGTCCTAATTACAGCCGTCCTCCTCCTTCTCTCCTTACCGGTTTTAGCTGCCGGAATT
ACTATACTCTTAACAGACCGAAATCTCAACACTACTTTCTTTGACCCTGCAGGGGGAGGG
>LS_piv_B060
GGAATAGTTGGTACAGCCCTAAGCCTTCTAATTCGAGCAGAACTCAGTCAGCCGGGATCC
CTTTTAGGTGATGACCAGATTTATAATGTTATTGTTACTGCACATGCGTTTGTAATGATT
TTCTTTATAGTAATACCAATTATGATTGGGGGCTTCGGAAACTGACTTATTCCCCTAATA
ATTGGTGCACCCGACATAGCATTTCCACGAATAAATAACATAAGCTTCTGACTGCTGCCC
CCATCTTTTCTTCTCCTACTAGCTTCCTCCGGAGTAGAAGCCGGAGCCGGCACAGGTTGA
ACTGTTTACCCCCCACTTGCTGGAAATTTAGCGCACGCAGGCGCCTCCGTTGACCTAACC
ATTTTTTCCCTCCACCTTGCCGGTGTCTCCTCAATTCTTGGAGCTATCAACTTTATTACA
ACTATTATTAATATAAAACCACCGGCCATTTCACAATATCAAACCCCCTTATTTGTCTGA
GCTGTCCTAATTACAGCCGTCCTCCTCCTTCTCTCCCTACCAGTTTTAGCTGCCGGAATT
ACTATACTCTTAACAGACCGAAATCTCAACACTACTTTCTTTGACCCTGCAGGCGGAGGG
>LS_piv_B076
GGAATAGTTGGTACAGCCCTAAGCCTTCTAATTCGAGCAGAACTCAGTCAGCCGGGATCC
CTTTTAGGTGATGACCAGATTTATAATGTTATTGTTACTGCACATGCGTTTGTAATGATT
TTCTTTATAGTAATACCAATTATGATTGGGGGCTTCGGAAACTGACTTATTCCCCTAATA
ATTGGTGCACCCGACATAGCATTTCCACGAATAAATAACATAAGCTTCTGACTGCTGCCC
CCATCTTTTCTTCTCCTACTAGCTTCCTCCGGAGTAGAAGCCGGAGCCGGCACAGGTTGA
ACTGTTTACCCCCCACTTGCTGGAAATTTAGCGCACGCAGGCGCCTCCGTTGACCTAACC
ATTTTTTCCCTCCACCTTGCCGGTGTCTCCTCAATTCTTGGAGCTATCAACTTTATTACA
ACTATTATTAATATAAAACCACCGGCCATTTCACAATATCAAACCCCCTTATTTGTCTGA
GCTGTCCTAATTACAGCCGTCCTCCTCCTTCTCTCCCTACCAGTTTTAGCTGCCGGAATT
ACTATACTCTTAACAGACCGAAATCTCAACACTACTTTCTTTGACCCTGCAGGCGGAGGG
>LS_piv_B078
GGAATAGTTGGTACAGCCCTAAGCCTTCTAATTCGAGCAGAACTCAGTCAGCCGGGATCC
CTTTTAGGTGATGACCAGATTTATAATGTTATTGTTACTGCACATGCGTTTGTAATGATT
TTCTTTATAGTAATACCAATTATGATTGGGGGCTTCGGAAACTGACTTATTCCCCTAATA
ATTGGTGCACCCGACATAGCATTTCCACGAATAAATAACATAAGCTTCTGACTGCTGCCC
CCATCTTTTCTTCTCCTACTAGCTTCCTCCGGAGTAGAAGCCGGAGCCGGCACAGGTTGA
ACTGTTTACCCCCCACTTGCTGGAAATTTAGCGCACGCAGGCGCCTCCGTTGACCTAACC
ATTTTTTCCCTCCACCTTGCCGGTGTCTCCTCAATTCTTGGAGCTATCAACTTTATTACA
ACTATTATTAATATAAAACCACCGGCCATTTCACAATATCAAACCCCCTTATTTGTCTGA
GCTGTCCTAATTACAGCCGTCCTCCTCCTTCTCTCCCTACCAGTTTTAGCTGCCGGAATT
ACTATACTCTTAACAGACCGAAATCTCAACACTACTTTCTTTGACCCTGCAGGCGGAGGG
>LS_piv_B093
GGAATAGTTGGTACAGCCCTAAGCCTTCTAATTCGAGCAGAACTCAGTCAGCCGGGATCC
CTTTTAGGTGATGACCAGATTTATAATGTTATTGTTACTGCACATGCGTTTGTAATGATT
TTCTTTATAGTAATACCAATTATGATTGGGGGCTTCGGAAACTGACTTATTCCCCTAATA
ATTGGTGCACCCGACATAGCATTTCCACGAATAAATAACATAAGCTTCTGACTGCTGCCC
CCATCTTTTCTTCTCCTACTAGCTTCCTCCGGAGTAGAAGCCGGAGCCGGCACAGGTTGA
ACTGTTTACCCCCCACTTGCTGGAAATTTAGCGCACGCAGGCGCCTCCGTTGACCTAACC
ATTTTTTCCCTCCACCTTGCCGGTGTCTCCTCAATTCTTGGAGCTATCAACTTTATTACA
ACTATTATTAATATAAAACCACCGGCCATTTCACAATATCAAACCCCCTTATTTGTCTGA
GCTGTCCTAATTACAGCCGTCCTCCTCCTTCTCTCCCTACCAGTTTTAGCTGCCGGAATT
ACTATACTCTTAACAGACCGAAATCTCAACACTACTTTCTTTGACCCTGCAGGCGGAGGG
>LS_piv_B094
GGAATAGTTGGTACAGCCCTAAGCCTTCTAATTCGAGCAGAACTCAGTCAGCCGGGATCC
CTTTTAGGTGATGACCAGATTTATAATGTTATTGTTACTGCACATGCGTTTGTAATGATT
TTCTTTATAGTAATACCAATTATGATTGGGGGCTTCGGAAACTGACTTATTCCCCTAATA
ATTGGTGCACCCGACATAGCATTTCCACGAATAAATAACATAAGCTTCTGACTGCTGCCC
CCATCTTTTCTTCTCCTACTAGCTTCCTCCGGAGTAGAAGCCGGAGCCGGCACAGGTTGA
ACTGTTTACCCCCCACTTGCTGGAAATTTAGCGCACGCAGGCGCCTCCGTTGACCTAACC
ATTTTTTCCCTCCACCTTGCCGGTGTCTCCTCAATTCTTGGAGCTATCAACTTTATTACA
ACTATTATTAATATAAAACCACCGGCCATTTCACAATATCAAACCCCCTTATTTGTCTGA
GCTGTCCTAATTACAGCCGTCCTCCTCCTTCTCTCCCTACCAGTTTTAGCTGCCGGAATT
ACTATACTCTTAACAGACCGAAATCTCAACACTACTTTCTTTGACCCTGCAGGCGGAGGG
>LS_piv_B095
GGAATAGTTGGTACAGCCCTAAGCCTTCTAATTCGAGCAGAACTCAGTCAGCCGGGATCC
CTTTTAGGTGATGACCAGATTTATAATGTTATTGTTACTGCACATGCGTTTGTAATGATT
TTCTTTATAGTAATACCAATTATGATTGGGGGCTTCGGAAACTGACTTATTCCCCTAATA
ATTGGTGCACCCGACATAGCATTTCCACGAATAAATAACATAAGCTTCTGACTGCTGCCC
CCATCTTTTCTTCTCCTACTAGCTTCCTCCGGAGTAGAAGCCGGAGCCGGCACAGGTTGA
ACTGTTTACCCCCCACTTGCTGGAAATTTAGCGCACGCAGGCGCCTCCGTTGACCTAACC
ATTTTTTCCCTCCACCTTGCCGGTGTCTCCTCAATTCTTGGAGCTATCAACTTTATTACA
ACTATTATTAATATAAAACCACCGGCCATTTCACAATATCAAACCCCCTTATTTGTCTGA
GCTGTCCTAATTACAGCCGTCCTCCTCCTTCTCTCCCTACCAGTTTTAGCTGCCGGAATT
ACTATACTCTTAACAGACCGAAATCTCAACACTACTTTCTTTGACCCTGCAGGCGGAGGG
>LS_piv_B096
GGAATAGTTGGTACAGCCCTAAGCCTTCTAATTCGAGCAGAACTCAGTCAGCCGGGATCC
CTTTTAGGTGATGACCAGATTTATAATGTTATTGTTACTGCACATGCGTTTGTAATGATT
TTCTTTATAGTAATACCAATTATGATTGGGGGCTTCGGAAACTGACTTATTCCCCTAATA
ATTGGTGCACCCGACATACCATTTCCACGAATAAATAACATAAGCTTCTGACTGCTGCCC
CCATCTTTTCTTCTCCTACTAGCTTCCTCCGGAGTAGAAGCCGGAGCCGGCACAGGTTGA
ACTGTTTACCCCCCACTTGCTGGAAATTTAGCGCACGCAGGCGCCTCCGTTGACCTAACC
ATTTTTTCCCTCCACCTTGCCGGTGTCTCCTCAATTCTTGGAGCTATCAACTTTATTACA
ACTATTATTAATATAAAACCACCGGCCATTTCACAATATCAAACCCCCTTATTTGTCTGA
GCTGTCCTAATTACAGCCGTCCTCCTCCTTCTCTCCCTACCAGTTTTAGCTGCCGGAATT
ACTATACTCTTAACAGACCGAAATCTCAACACTACTTTCTTTGACCCTGCAGGCGGAGGG
>LS_piv_B097
GGAATAGTTGGTACAGCCCTAAGCCTTCTAATTCGAGCAGAACTCAGTCAGCCGGGATCC
CTTTTAGGTGATGACCAGATTTATAATGTTATTGTTACTGCACATGCGTTTGTAATGATT
TTCTTTATAGTAATACCAATTATGATTGGGGGCTTCGGAAACTGACTTATTCCCCTAATA
ATTGGTGCACCCGACATACCATTTCCACGAATAAATAACATAAGCTTCTGACTGCTGCCC
CCATCTTTTCTTCTCCTACTAGCTTCCTCCGGAGTAGAAGCCGGAGCCGGCACAGGTTGA
ACTGTTTACCCCCCACTTGCTGGAAATTTAGCGCACGCAGGCGCCTCCGTTGACCTAACC
ATTTTTTCCCTCCACCTTGCCGGTGTCTCCTCAATTCTTGGAGCTATCAACTTTATTACA
ACTATTATTAATATAAAACCACCGGCCATTTCACAATATCAAACCCCCTTATTTGTCTGA
GCTGTCCTAATTACAGCCGTCCTCCTCCTTCTCTCCCTACCAGTTTTAGCTGCCGGAATT
ACTATACTCTTAACAGACCGAAATCTCAACACTACTTTCTTTGACCCTGCAGGCGGAGGG
>LS_piv_B098
GGAATAGTTGGTACAGCCCTAAGCCTTCTAATTCGAGCAGAACTCAGTCAGCCGGGATCC
CTTTTAGGTGATGACCAGATTTATAATGTTATTGTTACTGCACATGCGTTTGTAATGATT
TTCTTTATAGTAATACCAATTATGATTGGGGGCTTCGGAAACTGACTTATTCCCCTAATA
ATTGGTGCACCCGACATACCATTTCCACGAATAAATAACATAAGCTTCTGACTGCTGCCC
CCATCTTTTCTTCTCCTACTAGCTTCCTCCGGAGTAGAAGCCGGAGCCGGCACAGGTTGA
ACTGTTTACCCCCCACTTGCTGGAAATTTAGCGCACGCAGGCGCCTCCGTTGACCTAACC
ATTTTTTCCCTCCACCTTGCCGGTGTCTCCTCAATTCTTGGAGCTATCAACTTTATTACA
ACTATTATTAATATAAAACCACCGGCCATTTCACAATATCAAACCCCCTTATTTGTCTGA
GCTGTCCTAATTACAGCCGTCCTCCTCCTTCTCTCCCTACCAGTTTTAGCTGCCGGAATT
ACTATACTCTTAACAGACCGAAATCTCAACACTACTTTCTTTGACCCTGCAGGCGGAGGG
>LS_piv_B099
GGAATAGTTGGTACAGCCCTAAGCCTTCTAATTCGAGCAGAACTCAGTCAGCCGGGATCC
CTTTTAGGTGATGACCAGATTTATAATGTTATTGTTACTGCACATGCGTTTGTAATGATT
TTCTTTATAGTAATACCAATTATGATTGGGGGCTTCGGAAACTGACTTATTCCCCTAATA
ATTGGTGCACCCGACATACCATTTCCACGAATAAATAACATAAGCTTCTGACTGCTGCCC
CCATCTTTTCTTCTCCTACTAGCTTCCTCCGGAGTAGAAGCCGGAGCCGGCACAGGTTGA
ACTGTTTACCCCCCACTTGCTGGAAATTTAGCGCACGCAGGCGCCTCCGTTGACCTAACC
ATTTTTTCCCTCCACCTTGCCGGTGTCTCCTCAATTCTTGGAGCTATCAACTTTATTACA
ACTATTATTAATATAAAACCACCGGCCATTTCACAATATCAAACCCCCTTATTTGTCTGA
GCTGTCCTAATTACAGCCGTCCTCCTCCTTCTCTCCCTACCAGTTTTAGCTGCCGGAATT
ACTATACTCTTAACAGACCGAAATCTCAACACTACTTTCTTTGACCCTGCAGGCGGAGGG
>LS_piv_L002
GGAATAGTTGGTACAGCCCTAAGCCTTCTAATTCGAGCAGAACTCAGTCAGCCGGGATCC
CTTTTAGGTGATGACCAGATTTATAATGTTATTGTTACTGCACATGCGTTTGTAATGATT
TTCTTTATAGTAATACCAATTATGATTGGGGGCTTCGGAAACTGACTTATTCCCCTAATA
ATTGGTGCACCCGACATAGCATTTCCACGAATAAATAACATAAGCTTCTGACTGCTGCCC
CCATCTTTTCTTCTCCTACTAGCTTCCTCCGGAGTAGAAGCCGGAGCCGGCACAGGTTGA
ACTGTTTACCCCCCACTTGCTGGAAATTTAGCGCACGCAGGCGCCTCCGTTGACCTAACC
ATTTTTTCCCTCCACCTTGCCGGTGTCTCCTCAATTCTTGGAGCTATCAACTTTATTACA
ACTATTATTAATATAAAACCACCGGCCATTTCACAATATCAAACCCCCTTATTTGTCTGA
GCTGTCCTAATTACAGCCGTCCTCCTCCTTCTCTCCCTACCAGTTTTAGCTGCCGGAATT
ACTATACTCTTAACAGACCGAAATCTCAACACTACTTTCTTTGACCCTGCAGGCGGAGGG
>LS_piv_L003
GGAATAGTTGGTACAGCCCTAAGCCTTCTAATTCGAGCAGAACTCAGTCAGCCGGGATCC
CTTTTAGGTGATGACCAGATTTATAATGTTATTGTTACTGCACATGCGTTTGTAATGATT
TTCTTTATAGTAATACCAATTATGATTGGGGGCTTCGGAAACTGACTTATTCCCCTAATA
ATTGGTGCACCCGACATAGCATTTCCACGAATAAATAACATAAGCTTCTGACTGCTGCCC
CCATCTTTTCTTCTCCTACTAGCTTCCTCCGGAGTAGAAGCCGGAGCCGGCACAGGTTGA
ACTGTTTACCCCCCACTTGCTGGAAATTTAGCGCACGCAGGCGCCTCCGTTGACCTAACC
ATTTTTTCCCTCCACCTTGCCGGTGTCTCCTCAATTCTTGGAGCTATCAACTTTATTACA
ACTATTATTAATATAAAACCACCGGCCATTTCACAATATCAAACCCCCTTATTTGTCTGA
GCTGTCCTAATTACAGCCGTCCTCCTCCTTCTCTCCCTACCAGTTTTAGCTGCCGGAATT
ACTATACTCTTAACAGACCGAAATCTCAACACTACTTTCTTTGACCCTGCAGGCGGAGGG
>LS_piv_L005
GGAATAGTTGGTACAGCCCTAAGCCTTCTAATTCGAGCAGAACTCAGTCAGCCGGGATCC
CTTTTAGGTGATGACCAGATTTATAATGTTATTGTTACTGCACATGCGTTTGTAATGATT
TTCTTTATAGTAATACCAATTATGATTGGGGGCTTCGGAAACTGACTTATTCCCCTAATA
ATTGGTGCACCCGACATAGCATTTCCACGAATAAATAACATAAGCTTCTGACTGCTGCCC
CCATCTTTTCTTCTCCTACTAGCTTCCTCCGGAGTAGAAGCCGGAGCCGGCACAGGTTGA
ACTGTTTACCCCCCACTTGCTGGAAATTTAGCGCACGCAGGCGCCTCCGTTGACCTAACC
ATTTTTTCCCTCCACCTTGCCGGTGTCTCCTCAATTCTTGGAGCTATCAACTTTATTACA
ACTATTATTAATATAAAACCACCGGCCATTTCACAATATCAAACCCCCTTATTTGTCTGA
GCTGTCCTAATTACAGCCGTCCTCCTCCTTCTCTCCCTACCAGTTTTAGCTGCCGGAATT
ACTATACTCTTAACAGACCGAAATCTCAACACTACTTTCTTTGACCCTGCAGGCGGAGGG
>LS_piv_L006
GGAATAGTTGGTACAGCCCTAAGCCTTCTAATTCGAGCAGAACTCAGTCAGCCGGGATCC
CTTTTAGGTGATGACCAGATTTATAATGTTATTGTTACTGCACATGCGTTTGTAATGATT
TTCTTTATAGTAATACCAATTATGATTGGGGGCTTCGGAAACTGACTTATTCCCCTAATA
ATTGGTGCACCCGACATAGCATTTCCACGAATAAATAACATAAGCTTCTGACTGCTGCCC
CCATCTTTTCTTCTCCTACTAGCTTCCTCCGGAGTAGAAGCCGGAGCCGGCACAGGTTGA
ACTGTTTACCCCCCACTTGCTGGAAATTTAGCGCACGCAGGCGCCTCCGTTGACCTAACC
ATTTTTTCCCTCCACCTTGCCGGTGTCTCCTCAATTCTTGGAGCTATCAACTTTATTACA
ACTATTATTAATATAAAACCACCGGCCATTTCACAATATCAAACCCCCTTATTTGTCTGA
GCTGTCCTAATTACAGCCGTCCTCCTCCTTCTCTCCCTACCAGTTTTAGCTGCCGGAATT
ACTATACTCTTAACAGACCGAAATCTCAACACTACTTTCTTTGACCCTGCAGGCGGAGGG
>LS_piv_L010
GGAATAGTTGGTACAGCCCTAAGCCTTCTAATTCGAGCAGAACTCAGTCAGCCGGGATCC
CTTTTAGGTGATGACCAGATTTATAATGTTATTGTTACTGCACATGCGTTTGTAATGATT
TTCTTTATAGTAATACCAATTATGATTGGGGGCTTCGGAAACTGACTTATTCCCCTAATA
ATTGGTGCACCCGACATAGCATTTCCACGAATAAATAACATAAGCTTCTGACTGCTGCCC
CCATCTTTTCTTCTCCTACTAGCTTCCTCCGGAGTAGAAGCCGGAGCCGGCACAGGTTGA
ACTGTTTACCCCCCACTTGCTGGAAATTTAGCGCACGCAGGCGCCTCCGTTGACCTAACC
ATTTTTTCCCTCCACCTTGCCGGTGTCTCCTCAATTCTTGGAGCTATCAACTTTATTACA
ACTATTATTAATATAAAACCACCGGCCATTTCACAATATCAAACCCCCTTATTTGTCTGA
GCTGTCCTAATTACAGCCGTCCTCCTCCTTCTCTCCCTACCAGTTTTAGCTGCCGGAATT
ACTATACTCTTAACAGACCGAAATCTCAACACTACTTTCTTTGACCCTGCAGGCGGAGGG
>LS_piv_L011
GGAATAGTTGGTACAGCCCTAAGCCTTCTAATTCGAGCAGAACTCAGTCAGCCGGGATCC
CTTTTAGGTGATGACCAGATTTATAATGTTATTGTTACTGCACATGCGTTTGTAATGATT
TTCTTTATAGTAATACCAATTATGATTGGGGGCTTCGGAAACTGACTTATTCCCCTAATA
ATTGGTGCACCCGACATAGCATTTCCACGAATAAATAACATAAGCTTCTGACTGCTGCCC
CCATCTTTTCTTCTCCTACTAGCTTCCTCCGGAGTAGAAGCCGGAGCCGGCACAGGTTGA
ACTGTTTACCCCCCACTTGCTGGAAATTTAGCGCACGCAGGCGCCTCCGTTGACCTAACC
ATTTTTTCCCTCCACCTTGCCGGTGTCTCCTCAATTCTTGGAGCTATCAACTTTATTACA
ACTATTATTAATATAAAACCACCGGCCATTTCACAATATCAAACCCCCTTATTTGTCTGA
GCTGTCCTAATTACAGCCGTCCTCCTCCTTCTCTCCCTACCAGTTTTAGCTGCCGGAATT
ACTATACTCTTAACAGACCGAAATCTCAACACTACTTTCTTTGACCCTGCAGGCGGAGGG
>LS_piv_L014
GGAATAGTTGGTACAGCCCTAAGCCTTCTAATTCGAGCAGAACTCAGTCAGCCGGGATCC
CTTTTAGGTGATGACCAGATTTATAATGTTATTGTTACTGCACATGCGTTTGTAATGATT
TTCTTTATAGTAATACCAATTATGATTGGGGGCTTCGGAAACTGACTTATTCCCCTAATA
ATTGGTGCACCCGACATAGCATTTCCACGAATAAATAACATAAGCTTCTGACTGCTGCCC
CCATCTTTTCTTCTCCTACTAGCTTCCTCCGGAGTAGAAGCCGGAGCCGGCACAGGTTGA
ACTGTTTACCCCCCACTTGCTGGAAATTTAGCGCACGCAGGCGCCTCCGTTGACCTAACC
ATTTTTTCCCTCCACCTTGCCGGTGTCTCCTCAATTCTTGGAGCTATCAACTTTATTACA
ACTATTATTAATATAAAACCACCGGCCATTTCACAATATCAAACCCCCTTATTTGTCTGA
GCTGTCCTAATTACAGCCGTCCTCCTCCTTCTCTCCCTACCAGTTTTAGCTGCCGGAATT
ACTATACTCTTAACAGACCGAAATCTCAACACTACTTTCTTTGACCCTGCAGGCGGAGGG
>LS_piv_L284
GGAATAGTTGGTACAGCCCTAAGCCTTCTAATTCGAGCAGAACTCAGTCAGCCGGGATCC
CTTTTAGGTGATGACCAGATTTATAATGTTATTGTTACTGCACATGCGTTTGTAATGATT
TTCTTTATAGTAATACCAATTATGATTGGGGGCTTCGGAAACTGACTTATTCCCCTAATA
ATTGGTGCACCCGACATAGCATTTCCACGAATAAATAACATAAGCTTCTGACTGCTGCCC
CCATCTTTTCTTCTCCTACTAGCTTCCTCCGGAGTAGAAGCCGGAGCCGGCACAGGTTGA
ACTGTTTACCCCCCACTTGCTGGAAATTTAGCGCACGCAGGCGCCTCCGTTGACCTAACC
ATTTTTTCCCTCCACCTTGCCGGTGTCTCCTCAATTCTTGGAGCTATCAACTTTATTACA
ACTATTATTAATATAAAACCACCGGCCATTTCACAATATCAAACCCCCTTATTTGTCTGA
GCTGTCCTAATTACAGCCGTCCTCCTCCTTCTCTCCCTACCAGTTTTAGCTGCCGGAATT
ACTATACTCTTAACAGACCGAAATCTCAACACTACTTTCTTTGACCCTGCAGGCGGAGGG
>LS_piv_L371
GGAATAGTTGGTACAGCCCTAAGCCTTCTAATTCGAGCAGAACTCAGTCAGCCGGGATCC
CTTTTAGGTGATGACCAGATTTATAATGTTATTGTTACTGCACATGCGTTTGTAATGATT
TTCTTTATAGTAATACCAATTATGATTGGGGGCTTCGGAAACTGACTTATTCCCCTAATA
ATTGGTGCACCCGACATAGCATTTCCACGAATAAATAACATAAGCTTCTGACTGCTGCCC
CCATCTTTTCTTCTCCTACTAGCTTCCTCCGGAGTAGAAGCCGGAGCCGGCACAGGTTGA
ACTGTTTACCCCCCACTTGCTGGAAATTTAGCGCACGCAGGCGCCTCCGTTGACCTAACC
ATTTTTTCCCTCCACCTTGCCGGTGTCTCCTCAATTCTTGGAGCTATCAACTTTATTACA
ACTATTATTAATATAAAACCACCGGCCATTTCACAATATCAAACCCCCTTATTTGTCTGA
GCTGTCCTAATTACAGCCGTCCTCCTCCTTCTCTCCCTACCAGTTTTAGCTGCCGGAATT
ACTATACTCTTAACAGACCGAAATCTCAACACTACTTTCTTTGACCCTGCAGGCGGAGGG
>LS_rei_B072
GGAATAGTTGGTACGGCCCTAAGCCTTCTAATTCGAGCAGAACTTAGTCAACCCGGGTCC
CTTTTAGGTGATGACCAGATTTATAATGTTATTGTTACTGCACATGCATTTGTAATAATT
TTCTTTATAGTTATACCAATCATAATTGGGGGCTTCGGAAACTGGTTAGTTCCTCTAATA
ATTGGCGCGCCTGACATAGCATTTCCACGAATAAATAATATAAGCTTCTGACTTCTACCC
CCCTCCTTTCTTCTCCTTCTAGCTTCTTCCGGAGTAGAAGCCGGAGCCGGCACAGGTTGA
ACTGTTTATCCCCCGCTTGCTGGAAATTTAGCGCACGCAGGCGCCTCCGTTGATCTAACT
ATTTTTTCCCTTCACCTTGCCGGTGTTTCCTCAATTCTTGGGGCTATTAACTTTATTACA
ACTATTATTAACATAAAACCGCCAGCTATTTCACAATATCAAACCCCCCTATTTGTCTGA
GCCGTCCTAATTACAGCCGTCCTCCTTCTTCTCTCCCTGCCAGTTCTGGCTGCCGGGATT
ACTATACTCCTAACAGACCGAAACCTTAACACTACTTTCTTTGACCCTGCAGGCGGAGGA
>LS_rei_B073
GGAATAGTTGGTACGGCCCTAAGCCTTCTAATTCGAGCAGAACTTAGTCAACCCGGGTCC
CTTTTAGGTGATGACCAGATTTATAATGTTATTGTTACTGCACATGCATTTGTAATAATT
TTCTTTATAGTTATACCAATCATAATTGGGGGCTTCGGAAACTGGTTAGTTCCTCTAATA
ATTGGCGCGCCTGACATAGCATTTCCACGAATAAATAATATAAGCTTCTGACTTCTACCC
CCCTCCTTTCTTCTCCTTCTAGCTTCTTCCGGAGTAGAAGCCGGAGCCGGCACAGGTTGA
ACTGTTTATCCCCCGCTTGCTGGAAATTTAGCGCACGCAGGCGCCTCCGTTGATCTAACT
ATTTTTTCCCTTCACCTTGCCGGTGTTTCCTCAATTCTTGGGGCTATTAACTTTATTACA
ACTATTATTAACATAAAACCGCCAGCTATTTCACAATATCAAACCCCCCTATTTGTCTGA
GCCGTCCTAATTACAGCCGTCCTCCTTCTTCTCTCCCTGCCAGTTCTGGCTGCCGGGATT
ACTATACTCCTAACAGACCGAAACCTTAACACTACTTTCTTTGACCCTGCAGGCGGAGGA
>LS_rei_L338
GGAATAGTTGGTACGGCCCTAAGCCTTCTAATTCGAGCAGAACTTAGTCAACCCGGGTCC
CTTTTAGGTGATGACCAGATTTATAATGTTATTGTTACTGCACATGCATTTGTAATAATT
TTCTTTATAGTTATACCAATCATAATTGGGGGCTTCGGAAACTGGTTAGTTCCTCTAATA
ATTGGCGCGCCTGACATAGCATTTCCACGAATAAATAATATAAGCTTCTGACTTCTACCC
CCCTCCTTTCTTCTCCTTCTAGCTTCTTCCGGAGTAGAAGCCGGAGCCGGCACAGGTTGA
ACTGTTTATCCCCCGCTTGCTGGAAATTTAGCGCACGCAGGCGCCTCCGTTGATCTAACT
ATTTTTTCCCTTCACCTTGCCGGTGTTTCCTCAATTCTTGGGGCTATTAACTTTATTACA
ACTATTATTAACATAAAACCGCCAGCTATTTCACAATATCAAACCCCCCTATTTGTCTGA
GCCGTCCTAATTACAGCCGTCCTCCTTCTTCTCTCCCTGCCAGTTCTGGCTGCCGGGATT
ACTATACTCCTAACAGACCGAAACCTTAACACTACTTTCTTTGACCCTGCAGGCGGAGGA
>LS_rei_L339
GGAATAGTTGGTACGGCCCTAAGCCTTCTAATTCGAGCAGAACTTAGTCAACCCGGGTCC
CTTTTAGGTGATGACCAGATTTATAATGTTATTGTTACTGCACATGCATTTGTAATAATT
TTCTTTATAGTTATACCAATCATAATTGGGGGCTTCGGAAACTGGTTAGTTCCTCTAATA
ATTGGCGCGCCTGACATAGCATTTCCACGAATAAATAATATAAGCTTCTGACTTCTACCC
CCCTCCTTTCTTCTCCTTCTAGCTTCTTCCGGAGTAGAAGCCGGAGCCGGCACAGGTTGA
ACTGTTTATCCCCCGCTTGCTGGAAATTTAGCGCACGCAGGCGCCTCCGTTGATCTAACT
ATTTTTTCCCTTCACCTTGCCGGTGTTTCCTCAATTCTTGGGGCTATTAACTTTATTACA
ACTATTATTAACATAAAACCGCCAGCTATTTCACAATATCAAACCCCCCTATTTGTCTGA
GCCGTCCTAATTACAGCCGTCCTCCTTCTTCTCTCCCTGCCAGTTCTGGCTGCCGGGATT
ACTATACTCCTAACAGACCGAAACCTTAACACTACTTTCTTTGACCCTGCAGGCGGAGGA
>LS_rei_L341
GGAATAGTTGGTACGGCCCTAAGCCTTCTAATTCGAGCAGAACTTAGTCAACCCGGGTCC
CTTTTAGGTGATGACCAGATTTATAATGTTATTGTTACTGCACATGCATTTGTAATAATT
TTCTTTATAGTTATACCAATCATAATTGGGGGCTTCGGAAACTGGTTAGTTCCTCTAATA
ATTGGCGCGCCTGACATAGCATTTCCACGAATAAATAATATAAGCTTCTGACTTCTACCC
CCCTCCTTTCTTCTCCTTCTAGCTTCTTCCGGAGTAGAAGCCGGAGCCGGCACAGGTTGA
ACTGTTTATCCCCCGCTTGCTGGAAATTTAGCGCACGCAGGCGCCTCCGTTGATCTAACT
ATTTTTTCCCTTCACCTTGCCGGTGTTTCCTCAATTCTTGGGGCTATTAACTTTATTACA
ACTATTATTAACATAAAACCGCCAGCTATTTCACAATATCAAACCCCCCTATTTGTCTGA
GCCGTCCTAATTACAGCCGTCCTCCTTCTTCTCTCCCTGCCAGTTCTGGCTGCCGGGATT
ACTATACTCCTAACAGACCGAAACCTTAACACTACTTTCTTTGACCCTGCAGGCGGAGGA
>LS_rei_L342
GGAATAGTTGGTACGGCCCTAAGCCTTCTAATTCGAGCAGAACTTAGTCAACCCGGGTCC
CTTTTAGGTGATGACCAGATTTATAATGTTATTGTTACTGCACATGCATTTGTAATAATT
TTCTTTATAGTTATACCAATCATAATTGGGGGCTTCGGAAACTGGTTAGTTCCTCTAATA
ATTGGCGCGCCTGACATAGCATTTCCACGAATAAATAATATAAGCTTCTGACTTCTACCC
CCCTCCTTTCTTCTCCTTCTAGCTTCTTCCGGAGTAGAAGCCGGAGCCGGCACAGGTTGA
ACTGTTTATCCCCCGCTTGCTGGAAATTTAGCGCACGCAGGCGCCTCCGTTGATCTAACT
ATTTTTTCCCTTCACCTTGCCGGTGTTTCCTCAATTCTTGGGGCTATTAACTTTATTACA
ACTATTATTAACATAAAACCGCCAGCTATTTCACAATATCAAACCCCCCTATTTGTCTGA
GCCGTCCTAATTACAGCCGTCCTCCTTCTTCTCTCCCTGCCAGTTCTGGCTGCCGGGATT
ACTATACTCCTAACAGACCGAAACCTTAACACTACTTTCTTTGACCCTGCAGGCGGAGGA
>LS_rei_L343
GGAATAGTTGGTACGGCCCTAAGCCTTCTAATTCGAGCAGAACTTAGTCAACCCGGGTCC
CTTTTAGGTGATGACCAGATTTATAATGTTATTGTTACTGCACATGCATTTGTAATAATT
TTCTTTATAGTTATACCAATCATAATTGGGGGCTTCGGAAACTGGTTAGTTCCTCTAATA
ATTGGCGCGCCTGACATAGCATTTCCACGAATAAATAATATAAGCTTCTGACTTCTACCC
CCCTCCTTTCTTCTCCTTCTAGCTTCTTCCGGAGTAGAAGCCGGAGCCGGCACAGGTTGA
ACTGTTTATCCCCCGCTTGCTGGAAATTTAGCGCACGCAGGCGCCTCCGTTGATCTAACT
ATTTTTTCCCTTCACCTTGCCGGTGTTTCCTCAATTCTTGGGGCTATTAACTTTATTACA
ACTATTATTAACATAAAACCGCCAGCTATTTCACAATATCAAACCCCCCTATTTGTCTGA
GCCGTCCTAATTACAGCCGTCCTCCTTCTTCTCTCCCTGCCAGTTCTGGCTGCCGGGATT
ACTATACTCCTAACAGACCGAAACCTTAACACTACTTTCTTTGACCCTGCAGGCGGAGGA
>LS_rei_L353
GGAATAGTTGGTACGGCCCTAAGCCTTCTAATTCGAGCAGAACTTAGTCAACCCGGGTCC
CTTTTAGGTGATGACCAGATTTATAATGTTATTGTTACTGCACATGCATTTGTAATAATT
TTCTTTATAGTTATACCAATCATAATTGGGGGCTTCGGAAACTGGTTAGTTCCTCTAATA
ATTGGCGCGCCTGACATAGCATTTCCACGAATAAATAATATAAGCTTCTGACTTCTACCC
CCCTCCTTTCTTCTCCTTCTAGCTTCTTCCGGAGTAGAAGCCGGAGCCGGCACAGGTTGA
ACTGTTTATCCCCCGCTTGCTGGAAATTTAGCGCACGCAGGCGCCTCCGTTGATCTAACT
ATTTTTTCCCTTCACCTTGCCGGTGTTTCCTCAATTCTTGGGGCTATTAACTTTATTACA
ACTATTATTAACATAAAACCGCCAGCTATTTCACAATATCAAACCCCCCTATTTGTCTGA
GCCGTCCTAATTACAGCCGTCCTCCTTCTTCTCTCCCTGCCAGTTCTGGCTGCCGGGATT
ACTATACTCCTAACAGACCGAAACCTTAACACTACTTTCTTTGACCCTGCAGGCGGAGGA
>LS_rei_L355
GGAATAGTTGGTACGGCCCTAAGCCTTCTAATTCGAGCAGAACTTAGTCAACCCGGGTCC
CTTTTAGGTGATGACCAGATTTATAATGTTATTGTTACTGCACATGCATTTGTAATAATT
TTCTTTATAGTTATACCAATCATAATTGGGGGCTTCGGAAACTGGTTAGTTCCTCTAATA
ATTGGCGCGCCTGACATAGCATTTCCACGAATAAATAATATAAGCTTCTGACTTCTACCC
CCCTCCTTTCTTCTCCTTCTAGCTTCTTCCGGAGTAGAAGCCGGAGCCGGCACAGGTTGA
ACTGTTTATCCCCCGCTTGCTGGAAATTTAGCGCACGCAGGCGCCTCCGTTGATCTAACT
ATTTTTTCCCTTCACCTTGCCGGTGTTTCCTCAATTCTTGGGGCTATTAACTTTATTACA
ACTATTATTAACATAAAACCGCCAGCTATTTCACAATATCAAACCCCCCTATTTGTCTGA
GCCGTCCTAATTACAGCCGTCCTCCTTCTTCTCTCCCTGCCAGTTCTGGCTGCCGGGATT
ACTATACTCCTAACAGACCGAAACCTTAACACTACTTTCTTTGACCCTGCAGGCGGAGGA
>LS_sil_L084
GGAATAGTTGGTACAGCCCTAAGCCTCCTAATTCGGGCAGAACTCAGTCAACCGGGATCT
CTTTTAGGTGATGACCAGATTTATAATGTTATTGTTACTGCACATGCGTTTGTAATGATT
TTCTTTATAGTGATACCAATTATAATTGGGGGCTTCGGAAACTGACTAATTCCCCTAATA
ATTGGTGCACCCGATATAGCATTTCCACGAATAAATAACATAAGCTTCTGACTGCTGCCC
CCTTCTTTTCTTCTCCTACTAGCTTCCTCCGGAGTAGAAGCCGGAGCCGGCACAGGTTGA
ACTGTTTACCCCCCGCTTGCCGGAAATTTAGCACACGCAGGCGCCTCCGTTGACCTAACC
ATTTTTTCCCTCCACCTTGCCGGTGTCTCCTCAATTCTTGGAGCTATTAATTTTATCACA
ACTATTATTAATATAAAACCACCGGCCATCTCACAATATCAAACCCCCTTATTTGTCTGA
GCTGTCCTAATTACAGCCGTCCTCCTCCTTCTCTCCCTACCGGTTTTAGCTGCCGGAATT
ACTATACTCTTAACAGACCGAAATCTCAACACTACTTTCTTTGACCCTGCAGGCGGAGGG
>LS_sp08_B031
GGAATAGTTGGTACAGCCCTAAGCCTTCTAATTCGAGCAGAACTTAGTCAACCCGGGTCC
CTTTTAGGTGATGACCAGATTTATAATGTTATTGTTACTGCACATGCATTCGTAATGATT
TTCTTTATAGTGATACCAATTATAATTGGGGGCTTCGGAAACTGACTAATTCCCCTAATA
ATTGGTGCACCTGACATAGCATTTCCACGAATAAATAACATAAGCTTCTGATTGCTGCCC
CCATCTTTTCTTCTCCTACTAGCTTCCTCCGGAGTAGAAGCCGGAGCCGGCACAGGTTGA
ACTGTTTACCCCCCGCTTGCTGGAAATTTAGCGCACGCAGGCGCCTCTGTTGACCTAACT
ATTTTTTCCCTTCACCTCGCCGGTGTCTCCTCAATTCTCGGGGCTATCAACTTTATTACA
ACCATTATTAATATAAAACCGCCGGCTATTTCACAATATCAAACCCCCTTATTCGTCTGA
GCCGTCCTAATTACAGCCGTCCTCCTCCTTCTCTCCCTACCAGTTCTGGCTGCCGGAATT
ACTATACTCTTAACAGACCGAAATCTCAACACTACTTTCTTTGACCCTGCAGGCGGAGGA
>LS_sp08_B070
GGAATAGTTGGTACAGCCCTAAGCCTTCTAATTCGAGCAGAACTTAGTCAACCCGGGTCC
CTTTTAGGTGATGACCAGATTTATAATGTTATTGTTACTGCACATGCATTCGTAATGATT
TTCTTTATAGTGATACCAATTATAATTGGGGGCTTCGGAAACTGACTAATTCCCCTAATA
ATTGGTGCACCTGACATAGCATTTCCACGAATAAATAACATAAGCTTCTGATTGCTGCCC
CCATCTTTTCTTCTCCTACTAGCTTCCTCCGGAGTAGAAGCCGGAGCCGGCACAGGTTGA
ACTGTTTACCCCCCGCTTGCTGGAAATTTAGCGCACGCAGGCGCCTCTGTTGACCTAACT
ATTTTTTCCCTTCACCTCGCCGGTGTCTCCTCAATTCTCGGGGCTATCAACTTTATTACA
ACCATTATTAATATAAAACCGCCGGCTATTTCACAATATCAAACCCCCTTATTCGTCTGA
GCCGTCCTAATTACAGCCGTCCTCCTCCTTCTCTCCCTACCAGTTCTGGCTGCCGGAATT
ACTATACTCTTAACAGACCGAAATCTCAACACTACTTTCTTTGACCCTGCAGGCGGAGGA
>LS_sp08_B071
GGAATAGTTGGTACAGCCCTAAGCCTTCTAATTCGAGCAGAACTTAGTCAACCCGGGTCC
CTTTTAGGTGATGACCAGATTTATAATGTTATTGTTACTGCACATGCATTCGTAATGATT
TTCTTTATAGTGATACCAATTATAATTGGGGGCTTCGGAAACTGACTAATTCCCCTAATA
ATTGGTGCACCTGACATAGCATTTCCACGAATAAATAACATAAGCTTCTGATTGCTGCCC
CCATCTTTTCTTCTCCTACTAGCTTCCTCCGGAGTAGAAGCCGGAGCCGGCACAGGTTGA
ACTGTTTACCCCCCGCTTGCTGGAAATTTAGCGCACGCAGGCGCCTCTGTTGACCTAACT
ATTTTTTCCCTTCACCTCGCCGGTGTCTCCTCAATTCTCGGGGCTATCAACTTTATTACA
ACCATTATTAATATAAAACCGCCGGCTATTTCACAATATCAAACCCCCTTATTCGTCTGA
GCCGTCCTAATTACAGCCGTCCTCCTCCTTCTCTCCCTACCAGTTCTGGCTGCCGGAATT
ACTATACTCTTAACAGACCGAAATCTCAACACTACTTTCTTTGACCCTGCAGGCGGAGGA
>LS_sp08_B090
GGAATAGTTGGTACAGCCCTAAGCCTTCTAATTCGAGCAGAACTTAGTCAACCCGGGTCC
CTTTTAGGTGATGACCAGATTTATAATGTTATTGTTACTGCACATGCATTCGTAATGATT
TTCTTTATAGTGATACCAATTATAATTGGGGGCTTCGGAAACTGACTAATTCCCCTAATA
ATTGGTGCACCTGACATAGCATTTCCACGAATAAATAACATAAGCTTCTGATTGCTGCCC
CCATCTTTTCTTCTCCTACTAGCTTCCTCCGGAGTAGAAGCCGGAGCCGGCACAGGTTGA
ACTGTTTACCCCCCGCTTGCTGGAAATTTAGCGCACGCAGGCGCCTCTGTTGACCTAACT
ATTTTTTCCCTTCACCTCGCCGGTGTCTCCTCAATTCTCGGGGCTATCAACTTTATTACA
ACCATTATTAATATAAAACCGCCGGCTATTTCACAATATCAAACCCCCTTATTCGTCTGA
GCCGTCCTAATTACAGCCGTCCTCCTCCTTCTCTCCCTACCAGTTCTGGCTGCCGGAATT
ACTATACTCTTAACAGACCGAAATCTCAACACTACTTTCTTTGACCCTGCAGGCGGAGGA
>LS_sp08_L253
GGAATAGTTGGTACAGCCCTAAGCCTTCTAATTCGAGCAGAACTTAGTCAACCCGGGTCC
CTTTTAGGTGATGACCAGATTTATAATGTTATTGTTACTGCACATGCATTCGTAATGATT
TTCTTTATAGTGATACCAATTATAATTGGGGGCTTCGGAAACTGACTAATTCCCCTAATA
ATTGGTGCACCTGACATAGCATTTCCACGAATAAATAACATAAGCTTCTGATTGCTGCCC
CCATCTTTTCTTCTCCTACTAGCTTCCTCCGGAGTAGAAGCCGGAGCCGGCACAGGTTGA
ACTGTTTACCCCCCGCTTGCTGGAAATTTAGCGCACGCAGGCGCCTCTGTTGACCTAACT
ATTTTTTCCCTTCACCTCGCCGGTGTCTCCTCAATTCTCGGGGCTATCAACTTTATTACA
ACCATTATTAATATAAAACCGCCGGCTATTTCACAATATCAAACCCCCTTATTCGTCTGA
GCCGTCCTAATTACAGCCGTCCTCCTCCTTCTCTCCCTACCAGTTCTGGCTGCCGGAATT
ACTATACTCTTAACAGACCGAAATCTCAACACTACTTTCTTTGACCCTGCAGGCGGAGGA
>LS_sp08_L266
GGAATAGTTGGTACAGCCCTAAGCCTTCTAATTCGAGCAGAACTTAGTCAACCCGGGTCC
CTTTTAGGTGATGACCAGATTTATAATGTTATTGTTACTGCACATGCATTCGTAATGATT
TTCTTTATAGTGATACCAATTATAATTGGGGGCTTCGGAAACTGACTAATTCCCCTAATA
ATTGGTGCACCTGACATAGCATTTCCACGAATAAATAACATAAGCTTCTGATTGCTGCCC
CCATCTTTTCTTCTCCTACTAGCTTCCTCCGGAGTAGAAGCCGGAGCCGGCACAGGTTGA
ACTGTTTACCCCCCGCTTGCTGGAAATTTAGCGCACGCAGGCGCCTCTGTTGACCTAACT
ATTTTTTCCCTTCACCTCGCCGGTGTCTCCTCAATTCTCGGGGCTATCAACTTTATTACA
ACCATTATTAATATAAAACCGCCGGCTATTTCACAATATCAAACCCCCTTATTCGTCTGA
GCCGTCCTAATTACAGCCGTCCTCCTCCTTCTCTCCCTACCAGTTCTGGCTGCCGGAATT
ACTATACTCTTAACAGACCGAAATCTCAACACTACTTTCTTTGACCCTGCAGGCGGAGGA
>LS_sp08_L267
GGAATAGTTGGTACAGCCCTAAGCCTTCTAATTCGAGCAGAACTTAGTCAACCCGGGTCC
CTTTTAGGTGATGACCAGATTTATAATGTTATTGTTACTGCACATGCATTCGTAATGATT
TTCTTTATAGTGATACCAATTATAATTGGGGGCTTCGGAAACTGACTAATTCCCCTAATA
ATTGGTGCACCTGACATAGCATTTCCACGAATAAATAACATAAGCTTCTGATTGCTGCCC
CCATCTTTTCTTCTCCTACTAGCTTCCTCCGGAGTAGAAGCCGGAGCCGGCACAGGTTGA
ACTGTTTACCCCCCGCTTGCTGGAAATTTAGCGCACGCAGGCGCCTCTGTTGACCTAACT
ATTTTTTCCCTTCACCTCGCCGGTGTCTCCTCAATTCTCGGGGCTATCAACTTTATTACA
ACCATTATTAATATAAAACCGCCGGCTATTTCACAATATCAAACCCCCTTATTCGTCTGA
GCCGTCCTAATTACAGCCGTCCTCCTCCTTCTCTCCCTACCAGTTCTGGCTGCCGGAATT
ACTATACTCTTAACAGACCGAAATCTCAACACTACTTTCTTTGACCCTGCAGGCGGAGGA
>LS_sp08_L268
GGAATAGTTGGTACAGCCCTAAGCCTTCTAATTCGAGCAGAACTTAGTCAACCCGGGTCC
CTTTTAGGTGATGACCAGATTTATAATGTTATTGTTACTGCACATGCATTCGTAATGATT
TTCTTTATAGTGATACCAATTATAATTGGGGGCTTCGGAAACTGACTAATTCCCCTAATA
ATTGGTGCACCTGACATAGCATTTCCACGAATAAATAACATAAGCTTCTGATTGCTGCCC
CCATCTTTTCTTCTCCTACTAGCTTCCTCCGGAGTAGAAGCCGGAGCCGGCACAGGTTGA
ACTGTTTACCCCCCGCTTGCTGGAAATTTAGCGCACGCAGGCGCCTCTGTTGACCTAACT
ATTTTTTCCCTTCACCTCGCCGGTGTCTCCTCAATTCTCGGGGCTATCAACTTTATTACA
ACCATTATTAATATAAAACCGCCGGCTATTTCACAATATCAAACCCCCTTATTCGTCTGA
GCCGTCCTAATTACAGCCGTCCTCCTCCTTCTCTCCCTACCAGTTCTGGCTGCCGGAATT
ACTATACTCTTAACAGACCGAAATCTCAACACTACTTTCTTTGACCCTGCAGGCGGAGGA
>LS_sp08_L269
GGAATAGTTGGTACAGCCCTAAGCCTTCTAATTCGAGCAGAACTTAGTCAACCCGGGTCC
CTTTTAGGTGATGACCAGATTTATAATGTTATTGTTACTGCACATGCATTCGTAATGATT
TTCTTTATAGTGATACCAATTATAATTGGGGGCTTCGGAAACTGACTAATTCCCCTAATA
ATTGGTGCACCTGACATAGCATTTCCACGAATAAATAACATAAGCTTCTGATTGCTGCCC
CCATCTTTTCTTCTCCTACTAGCTTCCTCCGGAGTAGAAGCCGGAGCCGGCACAGGTTGA
ACTGTTTACCCCCCGCTTGCTGGAAATTTAGCGCACGCAGGCGCCTCTGTTGACCTAACT
ATTTTTTCCCTTCACCTCGCCGGTGTCTCCTCAATTCTCGGGGCTATCAACTTTATTACA
ACCATTATTAATATAAAACCGCCGGCTATTTCACAATATCAAACCCCCTTATTCGTCTGA
GCCGTCCTAATTACAGCCGTCCTCCTCCTTCTCTCCCTACCAGTTCTGGCTGCCGGAATT
ACTATACTCTTAACAGACCGAAATCTCAACACTACTTTCTTTGACCCTGCAGGCGGAGGA
>LS_sp08_L314
GGAATAGTTGGTACAGCCCTAAGCCTTCTAATTCGAGCAGAACTTAGTCAACCCGGGTCC
CTTTTAGGTGATGACCAGATTTATAATGTTATTGTTACTGCACATGCATTCGTAATGATT
TTCTTTATAGTGATACCAATTATAATTGGGGGCTTCGGAAACTGACTAATTCCCCTAATA
ATTGGTGCACCTGACATAGCATTTCCACGAATAAATAACATAAGCTTCTGATTGCTGCCC
CCATCTTTTCTTCTCCTACTAGCTTCCTCCGGAGTAGAAGCCGGAGCCGGCACAGGTTGA
ACTGTTTACCCCCCGCTTGCTGGAAATTTAGCGCACGCAGGCGCCTCTGTTGACCTAACT
ATTTTTTCCCTTCACCTCGCCGGTGTCTCCTCAATTCTCGGGGCTATCAACTTTATTACA
ACCATTATTAATATAAAACCGCCGGCTATTTCACAATATCAAACCCCCTTATTCGTCTGA
GCCGTCCTAATTACAGCCGTCCTCCTCCTTCTCTCCCTACCAGTTCTGGCTGCCGGAATT
ACTATACTCTTAACAGACCGAAATCTCAACACTACTTTCTTTGACCCTGCAGGCGGAGGA
>LS_sp08_L315
GGAATAGTTGGTACAGCCCTAAGCCTTCTAATTCGAGCAGAACTTAGTCAACCCGGGTCC
CTTTTAGGTGATGACCAGATTTATAATGTTATTGTTACTGCACATGCATTCGTAATGATT
TTCTTTATAGTGATACCAATTATAATTGGGGGCTTCGGAAACTGACTAATTCCCCTAATA
ATTGGTGCACCTGACATAGCATTTCCACGAATAAATAACATAAGCTTCTGATTGCTGCCC
CCATCTTTTCTTCTCCTACTAGCTTCCTCCGGAGTAGAAGCCGGAGCCGGCACAGGTTGA
ACTGTTTACCCCCCGCTTGCTGGAAATTTAGCGCACGCAGGCGCCTCTGTTGACCTAACT
ATTTTTTCCCTTCACCTCGCCGGTGTCTCCTCAATTCTCGGGGCTATCAACTTTATTACA
ACCATTATTAATATAAAACCGCCGGCTATTTCACAATATCAAACCCCCTTATTCGTCTGA
GCCGTCCTAATTACAGCCGTCCTCCTCCTTCTCTCCCTACCAGTTCTGGCTGCCGGAATT
ACTATACTCTTAACAGACCGAAATCTCAACACTACTTTCTTTGACCCTGCAGGCGGAGGA
>LS_sp08_L316
GGAATAGTTGGTACAGCCCTAAGCCTTCTAATTCGAGCAGAACTTAGTCAACCCGGGTCC
CTTTTAGGTGATGACCAGATTTATAATGTTATTGTTACTGCACATGCATTCGTAATGATT
TTCTTTATAGTGATACCAATTATAATTGGGGGCTTCGGAAACTGACTAATTCCCCTAATA
ATTGGTGCACCTGACATAGCATTTCCACGAATAAATAACATAAGCTTCTGATTGCTGCCC
CCATCTTTTCTTCTCCTACTAGCTTCCTCCGGAGTAGAAGCCGGAGCCGGCACAGGTTGA
ACTGTTTACCCCCCGCTTGCTGGAAATTTAGCGCACGCAGGCGCCTCTGTTGACCTAACT
ATTTTTTCCCTTCACCTCGCCGGTGTCTCCTCAATTCTCGGGGCTATCAACTTTATTACA
ACCATTATTAATATAAAACCGCCGGCTATTTCACAATATCAAACCCCCTTATTCGTCTGA
GCCGTCCTAATTACAGCCGTCCTCCTCCTTCTCTCCCTACCAGTTCTGGCTGCCGGAATT
ACTATACTCTTAACAGACCGAAATCTCAACACTACTTTCTTTGACCCTGCAGGCGGAGGA
>LS_sp08_L320
GGAATAGTTGGTACAGCCCTAAGCCTTCTAATTCGAGCAGAACTTAGTCAACCCGGGTCC
CTTTTAGGTGATGACCAGATTTATAATGTTATTGTTACTGCACATGCATTCGTAATGATT
TTCTTTATAGTGATACCAATTATAATTGGGGGCTTCGGAAACTGACTAATTCCCCTAATA
ATTGGTGCACCTGACATAGCATTTCCACGAATAAATAACATAAGCTTCTGATTGCTGCCC
CCATCTTTTCTTCTCCTACTAGCTTCCTCCGGAGTAGAAGCCGGAGCCGGCACAGGTTGA
ACTGTTTACCCCCCGCTTGCTGGAAATTTAGCGCACGCAGGCGCCTCTGTTGACCTAACT
ATTTTTTCCCTTCACCTCGCCGGTGTCTCCTCAATTCTCGGGGCTATCAACTTTATTACA
ACCATTATTAATATAAAACCGCCGGCTATTTCACAATATCAAACCCCCTTATTCGTCTGA
GCCGTCCTAATTACAGCCGTCCTCCTCCTTCTCTCCCTACCAGTTCTGGCTGCCGGAATT
ACTATACTCTTAACAGACCGAAATCTCAACACTACTTTCTTTGACCCTGCAGGCGGAGGA
>LS_tri_L519
GGAATAGTTGGTACAGCCCTTAGCCTTCTAATTCGAGCAGAACTTAGCCAGCCCGGGTCT
CTTTTGGGTGATGACCAGATTTATAATGTTATTGTTACTGCACATGCTTTTGTAATAATT
TTCTTTATAGTTATGCCAATCATAATTGGGGGCTTCGGAAATTGATTAATCCCTCTAATA
ATTGGCGCACCCGACATAGCATTCCCACGAATAAATAATATAAGCTTCTGACTCCTCCCC
CCATCTTTTCTCCTCTTGCTAGCTTCTTCCGGCGTAGAAGCCGGGGCCGGGACAGGTTGA
ACTGTTTATCCCCCACTTGCTGGGAATTTGGCACACGCAGGCGCCTCCGTAGATTTAACT
ATTTTTTCCCTTCACCTTGCCGGTGTCTCCTCAATTCTTGGCGCTATTAACTTTATTACA
ACTATTATTAATATAAAACCACCAGCTATTTCACAATACCAAACTCCCCTGTTTGTCTGG
GCCGTTCTGATCACAGCCGTCCTCCTCCTTCTCTCACTTCCAGTCCTGGCTGCCGGAATT
ACTATGCTCCTAACAGACCGAAACCTTAACACCACATTTTTTGACCCCGCAGGCGGAGGA
>LS_tri_L618
GGAATAGTTGGTACAGCCCTTAGCCTTCTAATTCGAGCAGAACTTAGCCAGCCCGGGTCT
CTTTTGGGTGATGACCAGATTTATAATGTTATTGTTACTGCACATGCTTTTGTAATAATT
TTCTTTATAGTTATGCCAATCATAATTGGGGGCTTCGGAAATTGATTAATCCCTCTAATA
ATTGGCGCACCCGACATAGCATTCCCACGAATAAATAATATAAGCTTCTGACTCCTCCCC
CCATCTTTTCTCCTCTTGCTAGCTTCTTCCGGCGTAGAAGCCGGGGCCGGGACAGGTTGA
ACTGTTTATCCCCCACTTGCTGGGAATTTGGCACACGCAGGCGCCTCCGTAGATTTAACT
ATTTTTTCCCTTCACCTTGCCGGTGTCTCCTCAATTCTTGGCGCTATTAACTTTATTACA
ACTATTATTAATATAAAACCACCAGCTATTTCACAATACCAAACTCCCCTGTTTGTCTGG
GCCGTTCTGATCACAGCCGTCCTCCTCCTTCTCTCACTTCCAGTCCTGGCTGCCGGAATT
ACTATGCTCCTAACAGACCGAAACCTTAACACCACATTTTTTGACCCCGCAGGCGGAGGA
>LS_tri_L621
GGAATAGTTGGTACAGCCCTTAGCCTTCTAATTCGAGCAGAACTTAGCCAGCCCGGGTCT
CTTTTGGGTGATGACCAGATTTATAATGTTATTGTTACTGCACATGCTTTTGTAATAATT
TTCTTTATAGTTATGCCAATCATAATTGGGGGCTTCGGAAATTGATTAATCCCTCTAATA
ATTGGCGCACCCGACATAGCATTCCCACGAATAAATAATATAAGCTTCTGACTCCTCCCC
CCATCTTTTCTCCTCTTGCTAGCTTCTTCCGGCGTAGAAGCCGGGGCCGGGACAGGTTGA
ACTGTTTATCCCCCACTTGCTGGGAATTTGGCACACGCAGGCGCCTCCGTAGATTTAACT
ATTTTTTCCCTTCACCTTGCCGGTGTCTCCTCAATTCTTGGCGCTATTAACTTTATTACA
ACTATTATTAATATAAAACCACCAGCTATTTCACAATACCAAACTCCCCTGTTTGTCTGG
GCCGTTCTGATCACAGCCGTCCTCCTCCTTCTCTCACTTCCAGTCCTGGCTGCCGGAATT
ACTATGCTCCTAACAGACCGAAACCTTAACACCACATTTTTTGACCCCGCAGGCGGAGGA
>LS_tri_L690
GGAATAGTTGGTACAGCCCTTAGCCTTCTAATTCGAGCAGAACTTAGCCAGCCCGGGTCT
CTTTTGGGTGATGACCAGATTTATAATGTTATTGTTACTGCACATGCTTTTGTAATAATT
TTCTTTATAGTTATGCCAATCATAATTGGGGGCTTCGGAAATTGATTAATCCCTCTAATA
ATTGGCGCACCCGACATAGCATTCCCACGAATAAATAATATAAGCTTCTGACTCCTCCCC
CCATCTTTTCTCCTCTTGCTAGCTTCTTCCGGCGTAGAAGCCGGGGCCGGGACAGGTTGA
ACTGTTTATCCCCCACTTGCTGGGAATTTGGCACACGCAGGCGCCTCCGTAGATTTAACT
ATTTTTTCCCTTCACCTTGCCGGTGTCTCCTCAATTCTTGGCGCTATTAACTTTATTACA
ACTATTATTAATATAAAACCACCAGCTATTTCACAATACCAAACTCCCCTGTTTGTCTGG
GCCGTTCTGATCACAGCCGTCCTCCTCCTTCTCTCACTTCCAGTCCTGGCTGCCGGAATT
ACTATGCTCCTAACAGACCGAAACCTTAACACCACATTTTTTGACCCCGCAGGCGGAGGA
>LS_tri_L955
GGAATAGTTGGTACAGCCCTTAGCCTTCTAATTCGAGCAGAACTTAGCCAGCCCGGGTCT
CTTTTGGGTGATGACCAGATTTATAATGTTATTGTTACTGCACATGCTTTTGTAATAATT
TTCTTTATAGTTATGCCAATCATAATTGGGGGCTTCGGAAATTGATTAATCCCTCTAATA
ATTGGCGCACCCGACATAGCATTCCCACGAATAAATAATATAAGCTTCTGACTCCTCCCC
CCATCTTTTCTCCTCTTGCTAGCTTCTTCCGGCGTAGAAGCCGGGGCCGGGACAGGTTGA
ACTGTTTATCCCCCACTTGCTGGGAATTTGGCACACGCAGGCGCCTCCGTAGATTTAACT
ATTTTTTCCCTTCACCTTGCCGGTGTCTCCTCAATTCTTGGCGCTATTAACTTTATTACA
ACTATTATTAATATAAAACCACCAGCTATTTCACAATACCAAACTCCCCTGTTTGTCTGG
GCCGTTCTGATCACAGCCGTCCTCCTCCTTCTCTCACTTCCAGTCCTGGCTGCCGGAATT
ACTATGCTCCTAACAGACCGAAACCTTAACACCACATTTTTTGACCCCGCAGGCGGAGGA
